# Supplementary material for: Persisters: a distinct physiological state of E. coli
Source: BMC Microbiol. 2006 Jun 12;6:53. doi: 10.1186/1471-2180-6-53 (PMC1557402; doi:10.1186/1471-2180-6-53)
Supplement: Additional File 1 — Excel file containing all gene expression data. [file 1471-2180-6-53-S1.xls]

## Sheet: Up PvsQ
ID	Name	Intensity/log10(P*Q)	Expression/log2(P/Q)	P-value	Z_score	Group	Gene product
865	yi5B	7.11353	1.1888	0.150074	3.47539	Bacteriophage and transposon gene	IS150 transposase
472	pspB	7.58073	1.17254	0.00676797	2.5598	Bacteriophage and transposon gene	regulator for expression of the psp operon with PspC, phage shock protein
4582	yi5A	7.78097	1.05283	0.0400293	2.29847	Bacteriophage and transposon gene	IS5 protein
3804	ydfM	7.61662	0.982336	0.128549	2.14456	Bacteriophage and transposon gene	Qin prophage; putative tail fiber assembly
424	pspA	7.13113	0.872354	0.0111018	2.55027	Bacteriophage and transposon gene	negative regulator for phage shock response and membrane integrity, phage shock protein
3568	b1560	7.41231	0.864263	0.0850721	2.52662	Bacteriophage and transposon gene	Qin prophage
568	pspD	6.89528	0.767884	0.024677	3.17543	Bacteriophage and transposon gene	phage shock protein
3520	ydfT	7.02966	0.750395	0.106606	2.19374	Bacteriophage and transposon gene	Qin prophage; putative antitermination potein Q
5152	yffP	6.92544	0.645069	0.197536	2.66756	Bacteriophage and transposon gene	CPZ-55 prophage
5300	yi81_2	6.9223	0.539408	0.0221787	2.23062	Bacteriophage and transposon gene	IS186 protein
3806	ydfR	6.96064	0.523133	0.0168727	2.16331	Bacteriophage and transposon gene	Qin prophage
3448	b1146	6.50669	0.487948	0.106985	2.01781	Bacteriophage and transposon gene	e14 prophage; putative regulator
2872	cgtA	6.88999	0.814202	0.0591898	3.36697	Cell cycle	GTPase involved in chromosomal partitioning
1288	sulA	7.12828	0.676284	0.0938508	1.97708	Cell cycle	suppressor of lon; inhibitor of cell division and FtsZ ring formation upon DNA damage/inhibition
3886	ygiU	8.38632	2.32721	0.0081001	3.52118	Conserved hypothetical	conserved protein of unknown function
3077	yafK	8.19602	1.53481	0.0232558	2.32224	Conserved hypothetical	conserved protein of unknown function
4203	yfiN	8.00762	1.47667	0.0527074	2.23427	Conserved hypothetical	conserved protein of unknown function
4106	ygdK	7.74692	1.3018	0.0533912	2.842	Conserved hypothetical	conserved protein of unknown function
4570	yzgL	7.95157	1.24493	0.0261722	2.71784	Conserved hypothetical	conserved protein of unknown function
2326	yafJ	7.8681	1.22712	0.0466566	2.67895	Conserved hypothetical	conserved protein
3983	mazG	7.67103	1.07662	0.0204224	2.3504	Conserved hypothetical	conserved protein of unknown function
4201	yfiP	7.25055	1.07605	0.0280722	3.14576	Conserved hypothetical	conserved protein of unknown function
4107	yfiL	6.99941	1.0369	0.0115796	4.28788	Conserved hypothetical	conserved protein of unknown function
3468	ydeH	7.18478	0.942303	0.018689	2.75477	Conserved hypothetical	conserved protein of unknown function
5213	ybfB	7.41372	0.941985	0.0483866	2.75384	Conserved hypothetical	conserved protein of unknown function
4284	yhhW	7.32421	0.729136	0.125466	2.13159	Conserved hypothetical	conserved protein
3199	ybiJ	6.89107	0.659079	0.15626	2.72549	Conserved hypothetical	conserved protein of unknown function
4939	ydeI	6.69302	0.63823	0.0264839	2.63928	Conserved hypothetical	conserved protein of unknown function
3007	ygaP	6.67252	0.629876	0.0655648	2.60473	Conserved hypothetical	conserved protein of unknown function
3996	b2391	6.61125	0.596243	0.183072	2.46565	Conserved hypothetical	conserved protein of unknown function
3584	yebF	6.99618	0.57933	0.0103894	2.39571	Conserved hypothetical	conserved protein of unknown function
4647	rhsC	7.05884	1.056	0.029768	3.08715	DNA related	RhsC protein in RhsC element
2068	recB	7.48634	0.815067	0.0747345	2.3828	DNA related	exonuclease V, beta chain with recC and recD: 5' and 3' nuclease, ATPase, recombinase, helicase
4796	rhsB	7.08823	0.713696	0.000475556	2.08645	DNA related	RhsB protein in RhsB element
3632	yebG	7.48417	0.688482	0.0232057	2.01274	DNA related	DNA damage-inducible gene in SOS regulon, dependent on cyclic AMP and H-NS
2169	dnaG	6.94338	0.486628	0.152801	2.01236	DNA related	DNA biosynthesis; DNA primase
429	yhhX	7.60378	1.37775	0.012745	3.0078	Hypothetical	putative NAD(P)-binding dehydrogenase
4010	ygdI	7.68467	1.31427	0.0572032	2.86921	Hypothetical	unknown CDS
2285	ygiS	7.24096	1.3092	0.0226009	3.82736	Hypothetical	putative oligipeptide transport protein (ABC superfamily, peri_bind)
4492	yjaB	7.85258	1.07465	0.0630778	2.3461	Hypothetical	putative acyltransferase
2376	yaiM	7.3756	1.07002	0.00510827	3.12813	Hypothetical	putative esterase
3900	yfeO	7.26286	1.05977	0.150123	3.09817	Hypothetical	putative membrane protein
3826	yecP	7.22091	1.03216	0.039725	3.01746	Hypothetical	putative methyltransferase
657	yeeY	7.5654	1.00055	0.0480551	2.18432	Hypothetical	putative transcriptional regulator (LysR family)
3126	ylaC	7.3441	0.964389	0.0424576	2.81933	Hypothetical	putative membrane protein
3145	ybfA	6.88455	0.853424	0.00804381	3.52917	Hypothetical	unknown CDS
2015	yifB	6.95329	0.800427	0.00928281	3.31001	Hypothetical	putative enzyme (N-terminal); putative transcriptional regulator (C-terminal)
3502	yodA	7.2963	0.757936	0.213397	2.21578	Hypothetical	metal-binding protein, cadmium-induced
3165	yccW	7.24728	0.704021	0.0364797	2.05816	Hypothetical	putative methyltransferase
3817	ydhK	6.81664	0.699352	0.0206448	2.89203	Hypothetical	putative enzyme
3769	ydhJ	7.20444	0.696699	0.0495013	2.03676	Hypothetical	putative multidrug resistance membrane protein
2990	ydcP	6.94912	0.68253	0.0901537	2.82247	Hypothetical	putative collagenase
4382	yhhQ	6.90545	0.615945	0.00744345	2.54712	Hypothetical	putative integral membrane protein
3812	ydgD	6.98349	0.596452	0.0911817	2.46651	Hypothetical	putative enzyme
2815	yfhD	6.92656	0.564954	0.131	2.33625	Hypothetical	putative protein
943	yebU	6.61968	0.510108	0.034122	2.10945	Hypothetical	putative methyltransferase
2304	pheA	7.84613	1.48089	0.0527283	3.23297	Metabolism	multimodular: chorismate mutase P (N-terminal); prephenate dehydratase (C-terminal)
4090	lpxP	8.74157	1.46644	0.05242	2.25351	Metabolism	palmitoleoyl-acyl carrier protein (ACP)-dependent acyltransferase, cold-induced gene
2699	gshA	8.19207	1.42105	0.00631091	2.15012	Metabolism	gamma-glutamate-cysteine ligase
2675	torZ	6.84749	1.20523	0.00911849	4.98401	Metabolism	trimethylamine N-oxide reductase in TMAO system III with TorY
2700	sucP	7.54646	1.09786	0.0165437	2.39678	Metabolism	putative sucrose phosphorylase, (trans)glycosidase
3867	yfiQ	7.7945	1.08661	0.0249299	2.37222	Metabolism	multimodular putative acyl-CoA synthetase: NAD(P)-binding protein (N-terminal); ATP-binding protein (C-terminal)
2450	guaB	7.62884	1.04774	0.0188035	2.28735	Metabolism	IMP dehydrogenase
2322	cdh	7.5255	1.01374	0.0154511	2.21311	Metabolism	CDP-diacylglycerol phosphotidylhydrolase
4999	torY	7.59366	1.01001	0.0394934	2.20497	Metabolism	cytochrome c-type protein in TMAO system II with TorZ
1856	pfkA	6.96339	0.92962	0.00420412	3.84426	Metabolism	6-phosphofructokinase I
2184	ptrB	7.10309	0.905586	0.0610718	2.64743	Metabolism	protease II
5085	glpD	7.4055	0.83671	0.0919396	2.44607	Metabolism	sn-glycerol-3-phosphate dehydrogenase FAD/NAD(P)-binding (aerobic)
2093	ptrA	7.16067	0.799314	0.0669467	2.33675	Metabolism	protease III
2487	glpQ	7.48402	0.796128	0.135841	2.32743	Metabolism	glycerophosphodiester phosphodiesterase, periplasmic
1671	trxC	6.95507	0.791163	0.0813804	3.2717	Metabolism	thioredoxin 2, redox factor
2510	pssA	6.83426	0.711716	0.0694314	2.94316	Metabolism	phosphatidylserine synthase (CDP-diacylglycerol-serine O-phosphatidyltransferase)
2248	trpE	6.6006	0.677068	0.0939765	2.79988	Metabolism	anthranilate synthase component I
728	uxuB	6.89142	0.649015	0.0768979	2.68388	Metabolism	D-mannonate oxidoreductase
5139	pykA	6.83845	0.614718	0.000558001	2.54205	Metabolism	pyruvate kinase II, glucose-stimulated
1659	torY	6.55708	0.612186	0.0887442	2.53158	Metabolism	cytochrome c-type protein in TMAO system II with TorZ
1686	mltD	6.71488	0.604182	0.0138628	2.49848	Metabolism	lytic murein transglycosylase C, membrane-bound
2548	purA	6.65307	0.549673	0.0933674	2.27306	Metabolism	adenylosuccinate synthetase
2544	nadA	6.84162	0.542993	0.0302648	2.24544	Metabolism	quinolinate synthetase, A protein
2379	ybdL	6.82463	0.519955	0.0337838	2.15017	metabolism	methionine aminotransferase, PLP-dependent
2353	aroF	8.22839	2.05794	0.0738695	3.11377	Metabolism: AA biosynthesis	3-deoxy-D-arabinoheptulosonate-7-phosphate synthase (DAHP synthetase), tyrosine-repressible
2590	entC	6.77724	0.590602	0.118505	2.44232	Metabolism: Building block biosynthesis	isochorismate synthetase, enterobactin-specific
2660	fadE	6.69252	0.604071	0.141895	2.49802	Metabolism: fatty acid	acyl coenzyme A dehydrogenase
4058	csdA	7.88359	1.83425	0.0886305	4.0044	Metabolism: Sulfur	cysteine sulfinate desulfinase
2340	aslA	7.10129	0.914248	0.0148828	2.67275	Metabolism: Sulfur	acrylsulfatase-like enzyme, posttranslationally activated by AslB
2674	aslB	7.071	0.869612	0.0145727	2.54226	Metabolism: Sulfur	putative activator of acrylsulfatase synthesis
3823	sufA	7.37212	0.822445	0.0174991	2.40437	Metabolism: Sulfur	Fe-S cluster assembly protein
3727	sufC	7.39186	0.698149	0.010775	2.041	Metabolism: Sulfur	putative transport protein associated with Fe-S cluster assembly (ABC superfamily, atp_bind)
4781	edd	6.5329	0.512921	0.179729	2.12108	Metabolsim: energy	6-phosphogluconate dehydratase
4271	cpxP	9.0596	1.64931	0.0305944	2.53453	Regulation	putative periplasmic protein
1440	marR	7.62496	1.18477	0.0286246	2.5865	Regulation	transcriptional repressor for antibiotic resistance and oxidative stress (MarR family)
1488	marA	7.00428	1.15486	0.0293805	3.37616	Regulation	transcriptional activator for multiple antibiotic resistancemand environmental stresses (AraC/XylS family)
2576	gntR	6.99333	0.929787	0.0893742	3.84495	Regulation	transcriptional repressor for gluconate utilization (GalR/LacI familiy)
4687	gntR	6.94334	0.823897	0.011834	3.40707	Regulation	transcriptional repressor for gluconate utilization (GalR/LacI familiy)
855	nhaR	7.23785	0.740548	0.0526889	2.16495	Regulation	transcriptional activator of cation transport (LysR family)
542	rseC	7.321	0.736802	0.001215	2.154	Regulation	regulator of sigma E (sigma 24) factor
2216	basS	6.91944	0.651403	0.0784591	2.69375	Regulation	sensory histidine kinase in two-component regulatory system with BasR
2264	basR	6.71946	0.537539	0.063597	2.22289	Regulation	response regulator in two-component regulatory system with BasS (OmpR family)
590	rseB	6.86628	0.485982	0.0100661	2.00968	Regulation	anti sigma E (sigma 24) factor, negative regulator
510	bglJ	6.84461	0.482273	0.00648957	1.99435	Regulation	transcriptional activator for the transport and utilization of arbutin and salicin (LuxR/UhpA family)
4129	yefM	8.30848	2.06779	0.0207792	3.12866	Toxin-antitoxins	component of YefM-YoeB toxin-antitoxin system, possible antibacterial target
5599	yoeB	8.00711	2.01189	0.0417773	3.04408	Toxin-antitoxins	toxin of the YoeB-YefM toxin-antitoxin pair
4979	dinJ	7.90317	1.43732	0.0682251	3.13785	Toxin-antitoxins	damage-inducible protein J
5325	dinJ	7.43773	1.20341	0.00430075	3.5181	Toxin-antitoxins	damage-inducible protein J
3125	yafQ	7.29123	1.04243	0.0442508	3.04748	Toxin-antitoxins	Toxin of DinJ-YafQ pair, conserved protein of unknown function
3664	relE	7.47262	1.01692	0.047027	2.97292	Toxin-antitoxins	Qin prophage; part of two-component toxin-antitoxin system with RelB, transcriptional corepressor of relBE operon
2966	chpA	7.05915	0.701373	0.0889961	2.05042	Toxin-antitoxins	endoribonuclease for single-stranded RNA, growth inhibitor, toxin component of proteic killer gene system with ChpR
5133	rpoA	8.50766	1.33602	0.0738665	2.05309	Transcription and translation	RNA polymerase, alpha subunit
2195	rplQ	7.42429	0.94421	0.0642478	2.76034	Transcription and translation	50S ribosomal subunit protein L17
4205	smpB	6.64331	0.706182	0.22659	2.92028	Transcription and translation	trans-translation protein, binds tmRNA and tRNA
4857	smp	7.0188	0.699547	0.0850924	2.04509	Transport and membrane	membrane protein, transcribed divergently from serB
3532	yebN	6.88238	0.613029	0.0108003	2.53506	Transport and membrane	putative membrane protein, terpenoid synthase-like
660	tolR	6.61583	0.53425	0.0958586	2.20929	Transport and membrane	tol protein, role in outer membrane integrity, uptake of group A colicins (TonB-independent), and phage DNA
1140	tonB	6.99089	0.486182	0.0090786	2.01051	Transport and membrane	energy transducer; uptake of iron, cyanocobalimin; sensitivity to phages, colicins
5336	fimD	6.83617	0.481953	0.0391387	1.99302	Transport and membrane	outer membrane protein, export and assembly of type 1 fimbriae
4044	mntH	8.33645	1.48791	0.0876188	2.25128	Transporters and membrane	manganese/divalent cation transport protein (NRAMP family)
1158	sbp	8.50984	1.48268	0.0775978	2.27847	Transporters and membrane	sulfate transport protein (ABC superfamily, peri_bind)
4750	yiiP	8.21914	1.47316	0.160997	2.22895	Transporters and membrane	zinc transport protein (CDF family)
1298	pstS	7.49031	0.938641	0.0595039	2.74406	Transporters and membrane	high-affinity phosphate transport protein (ABC superfamily, peri_bind)
1357	feoA	7.37677	0.886971	0.0950331	2.59301	Transporters and membrane	ferrous iron transport protein A
1405	feoB	6.54467	0.756172	0.0897705	3.127	Transporters and membrane	multimodular: ferrous iron transport protein B (FeoB family)
1216	mhpT	7.45918	0.703183	0.0535464	2.05572	Transporters and membrane	putative 3-hydroxyphenylpropionic transport protein (MFS family)
861	fepA	6.91625	0.592979	0.00371352	2.45215	Transporters and membrane	outer membrane porin, receptor for ferric enterobactin and colicins B and D
957	fepE	6.87938	0.540361	0.0285538	2.23456	Transporters and membrane	ferric enterobactin (enterochelin) transport
2191	sohA	6.81492	0.52572	0.0290878	2.17401	Transporters and membrane	putative protease; htrA suppressor protein

## Sheet: Down PvsQ
ID	Name	Intensity/log10(P*Q)	Expression/log2(P/Q)	P-value	Z_score	Group	Gene product
5006	ybcO	7.19257	-0.703446	0.20516	-2.05648	Bacteriophage	DLP12 prophage
1736	ybbN	7.05107	-1.2238	0.199574	-3.57772	Conserved hypothetical	conserved protein
4516	yhfG	7.14441	-1.03048	0.208139	-3.01254	Conserved hypothetical	conserved protein of unknown function
1069	ybjT	7.44801	-0.761609	0.0359857	-2.22652	Conserved hypothetical	conserved protein
5591	yedF	6.94857	-0.544944	0.0663247	-2.25351	Conserved hypothetical	conserved protein
5307	yibL	6.7798	-0.501043	0.197514	-2.07197	Conserved hypothetical	conserved protein of unknown function
1244	flgF	7.23685	-1.07658	0.0175676	-3.14731	Flagellar and motility	flagellar biosynthesis; cell-proximal portion of basal-body rod
983	fliG	7.61346	-0.98106	0.0375019	-2.14178	Flagellar and motility	flagellar biosynthesis; component of motor switching and energizing
1292	flgG	7.0922	-0.796613	0.0182379	-2.32885	Flagellar and motility	flagellar biosynthesis; cell-distal portion of basal-body rod
1031	fliH	7.16332	-0.789833	0.0503673	-2.30903	Flagellar and motility	flagellar biosynthesis; putative export of flagellar proteins
1127	fliM	7.29904	-0.704986	0.0740341	-2.06099	Flagellar and motility	flagellar biosynthesis; component of motor switch and energizing
1829	motB	6.87169	-0.690151	0.0247792	-2.85398	Flagellar and motility	enables flagellar motor rotation, linking torque machinery to cell wall
1831	fliK	6.6472	-0.635217	0.0505165	-2.62681	Flagellar and motility	flagellar hook-length control protein
1735	fliI	6.71044	-0.602077	0.0193191	-2.48977	Flagellar and motility	flagellum-specific ATP synthase
1637	tap	6.58393	-0.59016	0.146045	-2.44049	Flagellar and motility	methyl-accepting chemotaxis protein IV, peptide sensor receptor
1685	cheM	6.65801	-0.572872	0.0560018	-2.369	Flagellar and motility	methyl-accepting chemotaxis protein II, aspartate sensor receptor
1733	cheW	6.86831	-0.542832	0.031346	-2.24477	Flagellar and motility	purine-binding chemotaxis protein; regulation
1340	flgH	6.70311	-0.542383	0.0436132	-2.24292	Flagellar and motility	flagellar biosynthesis; basal-body outer-membrane L (lipopolysaccharide layer) ring protein
4345	yibA	7.72425	-0.915588	0.157856	-1.99885	Hypothetical	putative lyase
5409	ylcH	7.17067	-0.84134	0.094996	-2.45961	Hypothetical	unknown CDS
5503	yicM	7.38859	-0.837139	0.165274	-2.44733	Hypothetical	putative tranport protein (MFS family)
5507	yeaX	7.39684	-0.82711	0.192087	-2.41801	Hypothetical	putative oxidoreductase
3855	YeiS	7.30821	-0.78676	0.206116	-2.30005	Hypothetical	unknown CDS
5535	ylbI	6.93835	-0.711809	0.00183043	-2.94355	Hypothetical	unknown CDS
4452	yjcZ	7.04769	-0.709279	0.0928427	-2.07354	Hypothetical	conserved protein
683	yeiI	7.41832	-0.669034	0.15063	-1.95588	Hypothetical	putative (sugar/sugar-nucleotide) kinase
5537	yeeH	6.94032	-0.658365	0.00619924	-2.72254	Hypothetical	unknown CDS
4230	yhfO	6.9143	-0.612846	0.0274768	-2.53431	Hypothetical	putative fructoselysine or fructoselysine 6-P isomerase (YhfO)
4364	yjfR	6.67083	-0.560206	0.104488	-2.31662	Hypothetical	putative enzyme
3277	ykgB	6.95108	-0.538345	0.195703	-2.22622	Hypothetical	putative membrane protein
5446	yiaN	6.76429	-0.512534	0.181111	-2.11948	Hypothetical	putative L-xylulose transport protein component (TRAP family)
5247	ycgV	6.72227	-0.497229	0.213143	-2.05619	Hypothetical	putative adhesion and penetration protein
1642	sdhD	7.54322	-1.0258	0.0544373	-2.23945	Metabolism	succinate dehydrogenase, hydrophobic subunit, cytochrome b556 with SdhC
2311	tnaL	7.08407	-1.01806	0.183435	-2.97625	Metabolism	tryptophanase leader peptide
4831	phnI	7.08193	-0.905951	0.0316527	-2.64849	Metabolism	putative C-P (carbon-phosphorous) lyase component
597	ebgC	6.80248	-0.901744	0.13654	-3.72898	Metabolism	beta-D-galactosidase, ebg operon, beta subunit, cryptic gene
3845	fcl	7.48877	-0.896565	0.171038	-2.62106	Metabolism	bifunctional GDP-fucose synthetase: GDP-4-dehydro-6-deoxy-D-mannose epimerase; GDP-4-dehydro-6-L-deoxygalactose reductase
630	malM	6.85287	-0.840659	0.113195	-3.47638	Metabolism	periplasmic protein of mal regulon
1760	fdoG	7.35726	-0.815004	0.0275278	-2.38262	Metabolism	formate dehydrogenase-O, major subunit
4724	sdhB	7.19992	-0.814792	0.18489	-2.382	Metabolism	succinate dehydrogenase, Fe-S protein
5204	moaD	7.24636	-0.797325	0.204235	-2.33093	Metabolism	molybdenum cofactor biosynthesis protein D
5189	malZ	7.35812	-0.760112	0.2044	-2.22214	Metabolism	maltodextrin glucosidase
5197	hypC	7.15783	-0.746687	0.166753	-2.1829	Metabolism	hydrogenase expression/formation protein
2359	tnaA	6.52951	-0.741699	0.200953	-3.06715	Metabolism	tryptophan deaminase, PLP-dependent
681	wcaK	7.14472	-0.739784	0.011144	-2.16272	Metabolism	putative galactokinase, colanic acid synthesis
1834	sucB	7.48908	-0.733627	0.100885	-2.14471	Metabolism	dihydrolipoyltranssuccinate transferase, component of the 2-oxoglutarate dehydrogenase complex
2225	hsdS	7.09375	-0.726648	0.071577	-2.12431	Metabolism	specificity determinant for hsdM and hsdR
1786	sucA	7.46656	-0.725237	0.155157	-2.12019	Metabolism	2-oxoglutarate decarboxylase, component of the 2-oxoglutarate dehydrogenase complex, thiamin-binding
1463	tnaB	7.31279	-0.712777	0.185613	-2.08376	Metabolism	low-affinity tryptophan permease (HAAAP family)
2294	putA	6.94479	-0.710821	0.170666	-2.93946	Metabolism	multimodular: transcriptional repressor of proline utilization; proline dehydrogenase; pyrroline-5-carboxylate dehydrogenase,
974	glgC	7.38801	-0.707461	0.11955	-2.06822	Metabolism	glucose-1-phosphate adenylyltransferase
395	gatR_2	7.16658	-0.70575	0.0318335	-2.06322	Metabolism	* split transcriptional repressor of galactitol utilization, fragment 2 (DeoR family), dropped from new sequence release NC_000913
5588	mhpE	7.41474	-0.695014	0.194697	-2.03183	Metabolism	4-hyroxy-2-oxovalerate/4-hydroxy-2-keto-pentanoic acid aldolase, class I aldolase
488	treC	7.31401	-0.682905	0.149167	-1.99643	Metabolism	trehalose-6-P hydrolase, alternative inducer of maltose system, cytoplasmic
1640	cyoB	7.20217	-0.682648	0.0511706	-1.99568	Metabolism	cytochrome o ubiquinol oxidase, subunit I
1738	sdhB	6.84605	-0.661327	0.138945	-2.73479	Metabolism	succinate dehydrogenase, Fe-S protein
385	araD	6.8441	-0.640607	0.0224376	-2.64911	Metabolism	L-ribulose-5-phosphate 4-epimerase
685	eutG	6.8303	-0.618805	0.0330421	-2.55895	Metabolism	putative alcohol dehydrogenase, in ethanolamine utilization
2537	maeB	6.74894	-0.617664	0.101482	-2.55423	Metabolism	multimodular: putative malic oxidoreductase (N-terminal); putative phosphotransacetylase (C-terminal)
1690	sdhA	6.76479	-0.599256	0.164518	-2.47811	Metabolism	succinate dehydrogenase, catalytic and NAD/flavoprotein subunit
2056	trpA	6.7645	-0.536743	0.0861203	-2.2196	Metabolism	tryptophan synthase, alpha protein
5215	etk	6.53391	-0.535147	0.141501	-2.213	Metabolism	tyrosine-protein kinase ETK, autophosphorylates
485	pgm	6.69542	-0.514154	0.0223104	-2.12618	Metabolism	phosphoglucomutase
2305	tyrA	6.74665	-0.498933	0.198356	-2.06324	Metabolism	multimodular: chorismate mutase T (N-terminal); prephenate dehydrogenase (C-terminal)
5127	dfp	6.72249	-0.491934	0.118958	-2.0343	Metabolism	multimodular: 4'-phosphopantothenoylcysteine decarboxylase (N-terminal); phosphopantothenoylcysteine synthetase, FMN-binding (C-terminal)
992	putP	6.78624	-0.486935	0.213862	-2.01362	Metabolism	major sodium:proline symporter (SSS family)
1636	fixX	6.94819	-0.486766	0.190851	-2.01293	Metabolism	putative 4Fe-4S ferredoxin-type protein, carnitine metabolism
2104	trpB	6.9718	-0.482374	0.126082	-1.99476	Metabolism	tryptophan synthase, beta protein
2008	dadX	6.54342	-0.502715	0.226068	-2.07888	Metabolism: aerobic	alanine racemase 2, PLP-binding, catabolic
2550	deoB	6.75061	-0.586455	0.0953162	-2.42517	Metabolism:nucleotide	phosphopentomutase
837	lpp	7.9443	-0.907553	0.0888306	-1.9813	Murein	murein lipoprotein, links outer and inner membranes
398	osmE	6.98152	-0.582264	0.104711	-2.40784	Regulation	transcriptional activator of ntrL gene
5553	rprA	6.64237	-0.496883	0.0484222	-2.05476	Regulation	RprA RNA; positive regulatory RNA for rpoS
1942	rpsV	6.72651	-0.515471	0.15961	-2.13163	Translation	stationary-phase-induced, ribosome-associated protein
5545	malE	7.58539	-0.902907	0.0965021	-1.97116	Transport	maltose transport protein, chemotaxis (ABC superfamily, peri_bind)
1359	ugpB	7.19646	-0.842913	0.170118	-2.46421	Transport	sn-glycerol 3-phosphate transport protein (ABC superfamily, peri_bind)
1446	malG	6.87369	-0.750685	0.0828304	-3.10431	Transport	maltose transport protein (ABC superfamily, membrane)
1315	dppF	6.8775	-0.749598	0.169698	-3.09981	Transport	dipeptide transport protein (ABC superfamily, atp_bind)
1349	srlA	7.26127	-0.74886	0.0462682	-2.18925	Transport	PTS family enzyme IIC, glucitol/sorbitol-specific
1260	fecB	7.20136	-0.702679	0.070061	-2.05424	Transport	KpLE2 phage-like element; citrate-dependent iron (III) transport protein (ABC superfamily, peri_bind)
1459	dppB	6.95102	-0.598111	0.185069	-2.47337	Transport	dipeptide transport protein 1 (ABC superfamily, membrane)
1363	dppD	6.56786	-0.538381	0.119015	-2.22637	Transport	dipeptide transport protein (ABC superfamily, atp_bind)

## Sheet: Up PvsS
ID	Name	Intensity/log10(P*S)	Expression/log2(P/S)	P value	Z_score	Gene product
1828	aceE	8.11127	1.94896	0.0777331	7.52122	pyruvate dehydrogenase, decarboxylase subunit, thiamin-binding
1876	aceF	7.8134	1.34972	0.0547161	9.95514	pyruvate dehydrogenase, dihydrolipoyltransacetylase subunit
1830	adhC	7.73641	1.7495	0.0389469	12.9038	alcohol dehydrogenase class III
2478	agaD	6.23706	2.2265	0.16055	20.1096	PTS family enzyme IID, N-acetylglucosamine-specific
4645	ais	7.44633	1.00402	0.117672	7.30419	protein induced by aluminum
2283	alaS	7.47075	1.67808	0.0559177	12.208	alanyl-tRNA synthetase
2557	alr	6.75608	1.35644	0.287858	9.9335	alanine racemase 1, PLP-binding, biosynthetic
4710	amiC	7.40559	1.12821	0.0216484	8.20771	N-acetylmuramoyl-L-alanine amidase, periplasmic septal ring component
860	araH_2	6.62932	1.36572	0.243343	10.0015	* split gene, high-affinity L-arabinose transport protein, fragment 2 (ABC superfamily, membrane), dropped from new sequence release NC_000913, merged with b1899 and assigned new blattner number b4460
2353	aroF	8.0351	2.70004	0.109639	10.4197	3-deoxy-D-arabinoheptulosonate-7-phosphate synthase (DAHP synthetase), tyrosine-repressible
2357	aroK	7.40283	1.29798	0.0564712	9.44275	shikimate kinase I
2292	aroM	6.55164	1.57215	0.310513	11.5132	protein of aro operon, regulated by aroR
2674	aslB	7.0913	1.00234	0.0346725	7.29202	putative activator of acrylsulfatase synthesis
5509	asnC	7.63201	1.10916	0.131253	8.18085	transcriptional regulator of asparagine biosynthesis (AsnC family)
2198	aspC	7.31337	1.61068	0.227694	11.7177	aspartate aminotransferase, PLP-dependent
4174	aspP	7.11238	2.43114	0.0629542	17.6864	adenosine diphosphate sugar pyrophosphatase (ADP-ribose pyrophosphatase)
5119	atpH	7.12604	1.7105	0.0156626	12.4438	membrane-bound ATP synthase, F1 sector, delta-subunit
562	b0539	6.54241	1.0002	0.382832	7.32468	DLP12 prophage; putative exonuclease similar to lambda
4087	b2085	7.0377	1.14644	0.037016	8.34028	unknown CDS
4197	b2249	6.86906	1.59371	0.130006	11.6711	putative competence-damage protein, related to molybdopterin biosynthesis protein
4213	b2667	7.28236	1.21342	0.245185	8.82761	conserved protein
4173	b2772	6.69477	1.42189	0.200706	10.4129	* putative enzyme (synthase), dropped from new sequence release NC_000913, merged with b2773 and assigned new blattner number b4463
4271	b3914	8.97643	1.92558	0.0304621	7.43097	* putative periplasmic protein, dropped from new sequence release NC_000913, merged with b3913 and assigned new blattner number b4484
4711	b4272	6.69843	1.37093	0.386579	10.0396	KpLE2 phage-like element; IS21 protein 3
1593	bcr	6.51735	1.27128	0.446583	9.30991	bicyclomycin/multidrug transport protein (MFS family)
1330	betI	6.97202	1.20917	0.218263	8.85501	transcriptional repressor for the cellular response to osmotic stress (TetR/AcrR family)
5109	betT	7.42048	1.59238	0.209904	11.5845	high-affinity choline transport protein (BCCT family)
2592	bioA	6.71903	1.41674	0.411759	10.3751	7,8-diaminopelargonic acid synthetase, PLP-dependent
858	btuE	6.72191	1.7432	0.151377	12.7659	vitamin B12 transport protein (ABC superfamily, peri_bind)
2968	chpS	6.46551	1.20629	0.497289	10.8951	Antitoxin of a putative ChpB-ChpS toxin-antitoxin system, transcriptional regulator
4605	cpxP	8.44503	1.87246	0.0915486	7.226	* periplasmic repressor of cpx regulon by interaction with CpxA, dropped from new sequence release NC_000913, merged with b3914 and assigned new blattner number b4484
4058	csdA	7.90368	1.20471	0.127852	8.88563	cysteine sulfinate desulfinase
929	csgE	6.58388	1.68383	0.36014	12.3311	curli production assembly/transport component, 2nd curli operon
833	csgG	6.86745	1.8191	0.03434	13.3217	putative transcriptional regulator in curly assembly/transport, 2nd curli operon
1336	cspG	7.07074	2.21118	0.0961604	16.0863	low-temperature-responsive gene
848	cydD	6.55732	1.64278	0.0438807	12.0304	multimodular: cysteine transport (export) protein (ABC superfamily, membrane (N-terminal), atp_bind (C-terminal))
2553	dapF	6.4405	1.45376	0.446923	13.1303	diaminopimelate epimerase
1926	deaD	7.87078	2.12672	0.0205003	15.6861	cold-shock DeaD box ATP-dependent RNA helicase
4681	def	7.48694	1.1053	0.365041	8.04103	peptide deformylase
2077	dnaA	6.75805	1.01427	0.148038	7.42776	DNA replication initiator protein, transcriptional regulator of replication and housekeeping genes
5129	dnaB	7.26855	1.64166	0.157651	11.943	replicative DNA helicase; chromosome replication; chain elongation
1370	dnaJ	7.03671	1.11483	0.0985218	8.11034	heat shock protein (Hsp40), co-chaperone with DnaK
1818	dnaX	6.73506	1.15542	0.310809	8.46145	DNA polymerase III, tau and gamma subunits; DNA elongation factor III
2733	dusB	7.44974	2.75605	0.0276145	20.0502	tRNA-dihydrouridine synthase B
3217	ecfE	7.68537	2.09881	0.0787904	15.4802	membrane-associated protease
4151	elaC	6.88601	1.4483	0.0318602	10.6062	binuclear zinc phosphodiesterase
5089	eutB	7.72677	1.49058	0.0506251	10.9941	ethanolamine ammonia-lyase, heavy chain
589	eutB	7.55825	1.41209	0.117855	10.4152	ethanolamine ammonia-lyase, heavy chain
5282	eutC	7.17391	1.02539	0.0177961	7.45966	ethanolamine ammonia-lyase, light chain
637	eutH	6.35864	1.41462	0.466281	12.7767	putative transport protein, ethanolamine utilization
4442	fabR	7.49028	1.23646	0.0334125	8.99522	putative regulator (TetR/AcrR family)
5033	fdnH	7.4619	1.38214	0.142145	10.055	formate dehydrogenase-N, Fe-S beta subunit, nitrate-inducible
5121	fdoH	7.33887	1.93381	0.134955	14.0684	formate dehydrogenase-O, Fe-S subunit
861	fepA	6.85081	1.29039	0.144945	9.44984	outer membrane porin, receptor for ferric enterobactin and colicins B and D
809	fhuD	6.33363	1.15751	0.352776	10.4546	hydroxamate-dependent iron transport protein (ABC superfamily, peri_bind)
4705	fhuF	8.01163	1.47378	0.0289675	5.68745	component of siderophore-reductase system, membrane associated
888	fimC	7.1179	1.20366	0.0947629	8.75656	periplasmic chaperone, required for type 1 fimbriae
827	fimZ	6.70569	1.65819	0.243968	12.1433	fimbiral protein Z, putative transcriptional regulator of fimbrial expression (LuxR/UhpA family)
2217	fis	7.14768	1.28862	0.105457	9.37466	DNA-binding protein for site-specific recombination and inversion, transcription of rRNA and tRNA operons, and DNA replication
1196	flgE	7.42665	1.14978	0.0222749	8.36463	flagellar biosynthesis; hook protein
933	flhC	6.90531	2.29754	0.10995	16.8254	transcriptional regulator of flagellar class II biosynthesis, anaerobic respiration and the Entner-Doudoroff pathway, tetramer with FlhD
1077	fliC	8.12408	3.01553	0.0193299	11.6372	flagellar biosynthesis; flagellin, filament structural protein
839	fliT	6.72992	1.46948	0.0847459	10.7614	flagellar biosynthesis; putative export chaperone for FliD
3734	fliZ	6.71865	1.87588	0.19791	13.7375	putative regulator of FliA
4224	folB	6.35212	1.05573	0.328302	9.53528	dihydroneopterin aldolase, also has dihydroneopterin triphosphate 2'-epimerase activity
1814	frdC	6.4357	1.28235	0.466234	11.5821	fumarate reductase, anaerobic, membrane anchor polypeptide
864	fruB	7.16616	2.05776	0.0397376	14.9701	multimodular: PTS family enzyme IIA (N-terminal); FPr (C-terminal), fructose-specific
4636	ftsB	6.41955	1.2943	0.255554	11.6901	cell division protein
2011	fusA	8.54413	1.80758	0.0507553	6.97559	protein chain elongation factor EF-G, GTP-binding
814	gatA	7.50553	3.09862	0.0305102	22.8545	PTS family enzyme IIA, galactitol-specific
1148	gatB	7.29828	1.17381	0.0880457	8.53939	PTS family enzyme IIB, galactitol-specific
443	gatD	7.01157	1.4771	0.0683365	10.7459	galactitol-1-phosphate dehydrogenase, NAD-binding
2425	gcl	6.74866	1.21291	0.277344	8.88245	glyoxylate carboligase
2378	gcvP	7.28251	1.2169	0.00078879	8.85291	glycine cleavage complex protein P, glycine decarboxylase, PLP-dependent
2221	gidA	7.09699	1.24002	0.176531	9.02111	glucose-inhibited division protein, oxidoreductase-like
5478	glnA	8.71251	1.35641	0.141817	5.23452	glutamine synthetase
844	glnH	7.26301	2.31578	0.0230572	16.8473	high-affinity glutamine transport protein (ABC superfamily, peri_bind)
796	glnP	6.86094	1.52627	0.0907538	11.1772	high-affinity glutamine transport protein (ABC superfamily, membrane)
2484	glpK	6.99013	1.51545	0.0441089	11.098	glycerol kinase
2487	glpQ	7.35703	1.11324	0.031971	8.09877	glycerophosphodiester phosphodiesterase, periplasmic
1546	gltA	8.20492	1.3599	0.131987	5.24796	citrate synthase
4973	gltB	6.94794	1.5689	0.361575	11.4895	glutamate synthase, large subunit
4714	gltI	6.77664	1.15366	0.286867	8.44856	glutamate/aspartate transport protein (ABC superfamily, peri_bind)
815	gltL	6.9286	1.12538	0.0216089	8.24142	glutamate/aspartate transport protein (ABC superfamily, atp_bind)
2061	glyS	6.70285	1.16391	0.0973466	8.5236	glycine tRNA synthetase, beta subunit
2576	gntR	7.04761	1.00107	0.255224	7.28275	transcriptional repressor for gluconate utilization (GalR/LacI familiy)
2845	gor	6.34662	1.71308	0.330846	15.4724	glutathione oxidoreductase, nucleotide-binding
1893	groL	7.86427	1.09992	0.19437	8.11269	chaperone Hsp60 (GroEL), part of GroE chaperone system
622	grpE	6.72321	1.15948	0.00217289	8.49112	Hsp 24 nucleotide exchange factor
2699	gshA	7.89561	1.84707	0.0158541	13.6235	gamma-glutamate-cysteine ligase
2402	guaA	7.30076	1.77359	0.0375494	12.9028	GMP synthetase (glutamine aminotransferase)
2450	guaB	7.48853	1.27089	0.107271	9.2457	IMP dehydrogenase
2349	hcaF	6.4128	1.32578	0.299968	11.9744	3-phenylpropionate dioxygenase, beta subunit
2588	hemB	6.51006	1.63505	0.215367	11.9738	5-aminolevulinate dehydratase (porphobilinogen synthase)
4626	hflB	8.17463	1.55483	0.0663464	6.0002	ATP-dependent zinc-metallo protease
2092	hflK	6.99832	1.21693	0.159804	8.91189	with HflC, part of modulator for protease specific for FtsH phage lambda cII repressor
2044	hflX	7.60225	1.01615	0.0200254	7.49481	putative GTPase subunit of protease, together with HflC-HflK involved in stability of phage lambda cII repressor
1947	hisS	7.40942	1.34788	0.0940054	9.80578	histidine tRNA synthetase
4716	htgA	7.30244	1.14031	0.169176	8.29574	transcriptional activator for sigma H (sigma 32) promoters, permitting growth at high temperature
5077	hybC	6.74076	1.82134	0.188167	13.3381	hydrogenase-2, large subunit
5490	hycG	7.90311	1.49807	0.156354	11.0494	hydrogenase-3, subunit
5301	hyfB	7.4323	1.59476	0.141219	11.6018	hydrogenase 4, B membrane subunit
1938	infA	6.92948	1.02151	0.0555134	7.48078	protein chain initiation factor IF-1
2049	infB	7.19456	1.73848	0.0650646	12.6474	multimodular: protein chain initiation factor IF-2
560	insA_2	6.86541	1.02775	0.0490834	7.52643	CP4-6 prophage; IS1 protein InsA 2
476	insA_5	6.98558	1.00324	0.0140755	7.34694	IS1 protein InsA
769	insB_6	7.3329	1.31086	0.0806086	9.53646	IS1 protein InsB
752	insF1	6.64366	2.19178	0.135276	16.0509	putative IS tranposase
670	intA	6.56059	1.51902	0.113212	11.1241	CP4-57 prophage; integrase
3960	iscU	8.16679	1.21989	0.113881	4.70766	Fe-S cluster template protein
4948	kdsB	6.9278	1.17166	0.154418	8.58035	CTP:CMP-3-deoxy-D-manno-octulosonate transferase
1995	lepA	8.02365	1.6063	0.0301126	6.19883	GTP-binding elongation factor
4977	ligB	6.71791	1.7032	0.296464	12.4729	DNA ligase
837	lpp	7.1707	1.76931	0.0556471	12.8716	murein lipoprotein, links outer and inner membranes
919	lpxB	7.25577	1.11668	0.0039484	8.12381	tetraacyldisaccharide-1-P synthase
821	lpxC	7.28281	2.14975	0.0965258	15.6394	UDP-3-O-acyl N-acetylglucosamine deacetylase
823	lpxD	6.959	1.83851	0.0474303	13.4638	UDP-3-O-(3-hydroxymyristoyl)-glucosamine N-acyltransferase
4090	lpxP	8.53413	2.15552	0.0518631	8.31833	palmitoleoyl-acyl carrier protein (ACP)-dependent acyltransferase, cold-induced gene
3881	luxS	7.28035	1.05104	0.159396	7.64628	quorum-sensing protein, produces autoinducer - acyl-homoserine lactone-signaling molecules
1037	macA	6.12315	1.51308	0.453397	13.6661	accessory protein to ABC-type macrolide transport protein MacB
1098	manX	7.74909	1.20586	0.0155504	8.89411	multimodular: PTS family enzyme IIA (N-terminal); enzyme IIB (C-terminal), mannose-specific
812	manZ	6.95307	1.59547	0.00516091	11.684	PTS family enzyme IID, mannose-specific
1440	marR	7.55684	1.10177	0.0130992	8.12635	transcriptional repressor for antibiotic resistance and oxidative stress (MarR family)
4181	mdtB	6.99553	1.90427	0.238879	13.9454	multidrug transport protein (RND family)
2413	metA	7.4498	1.13599	0.0675342	8.26428	homoserine transsuccinylase
2307	metC	7.3411	1.00111	0.143929	7.28303	cystathionine beta-lyase, PLP-dependent (beta-cystathionase)
1945	metG	7.15974	1.83147	0.00490562	13.3239	methionine tRNA synthetase
4969	metH	7.23207	1.42983	0.337463	10.402	B12-dependent homocysteine-N5-methyltetrahydrofolate transmethylase
793	metI	6.68785	1.61271	0.225447	11.8102	D- and L-methionine transport protein (ABC superfamily, membrane)
1450	mgtA	7.52919	1.08324	0.0640507	7.98966	P-type ATPase, Mg2+ ATPase transport protein
1996	miaA	6.63504	1.63006	0.20273	11.9373	delta(2)-isopentenylpyrophosphate tRNA-adenosine transferase
825	mmuM	6.67481	1.25349	0.0859803	9.17963	CP4-6 prophage; S-methylmethionine:homocysteine methyltransferase
4505	mobB	7.0712	1.53978	0.300738	11.2018	molybdopterin-guanine dinucleotide biosynthesis protein B, GTP-binding
986	modA	7.25409	1.16463	0.083465	8.47262	molybdate transport protein (ABC superfamily, peri_bind)
862	molR_1	6.83687	1.96648	0.0452102	14.401	* split molybdate metabolism regulator, fragment 1 of 3, dropped from new sequence release NC_000913
5097	mrcA	7.42833	1.87377	0.169798	13.6316	multimodular penicillin-binding protein 1a: transglycosylase (N-terminal); transpeptidase (C-terminal)
781	mrdA	7.50918	1.20722	0.0826993	8.90411	cell elongation-specific transpeptidase of penicillin-binding protein 2 (peptidoglycan synthetase)
1116	mreB	7.40545	1.26578	0.06861	9.20854	actin-like protein involved in cell shape regulation, chromosome movement and segregation, associated with mecillinam resistance
3113	mukE	7.19956	1.0813	0.0630989	7.86645	putative killing protein suppressor
828	murA	6.94291	1.44845	0.14299	10.6073	UDP-N-acetylglucosamine 1-carboxyvinyltransferase
886	murI	6.88045	1.73919	0.075024	12.7365	glutamate racemase
2717	murP	7.04577	1.08082	0.0759711	7.86294	PTS family enzyme IIBC, N-acetylmuramic acid specific
804	narK	6.66542	1.116	0.298346	8.17273	nitrite extrusion protein (MFS family)
807	nhaA	7.4223	1.02973	0.0125443	7.49125	sodium:proton antiporter (NhaA family)
855	nhaR	7.00766	1.80383	0.0501408	13.1228	transcriptional activator of cation transport (LysR family)
5481	nifJ	8.31341	1.01168	0.169413	3.90418	multimodular: putative pyruvate-flavodoxin oxidoreductase, Fe-S subunit
523	nlpI	7.68047	1.56053	0.117923	11.51	NlpI lipoprotein believed to be involved in cell division
2589	nrdE	6.44688	1.33274	0.191943	12.0373	ribonucleoside-diphosphate reductase 2, alpha subunit
1297	nupC	6.87915	1.94558	0.257843	14.248	nucleoside transport protein (NUP family)
831	ompF	7.6291	3.2721	0.0368641	24.1341	outer membrane pore protein 1a (Ia;b;F)
923	ompT	7.40898	1.29064	0.0225277	9.38936	DLP12 prophage; protease VII, outer membrane protein 3b (a), putative porin
852	oppA	7.96443	3.62849	0.0443927	26.7627	oligopeptide transport protein (ABC superfamily, peri_bind)
900	oppB	7.74713	1.3937	0.0436107	10.2795	oligopeptide transport protein (ABC superfamily, membrane)
1044	oppF	6.83832	1.61388	0.208411	11.8188	oligopeptide transport protein (ABC superfamily, atp_bind)
3761	paaC	6.96817	1.57244	0.127784	11.5154	putative subunit of multicomponent oxygenase, phenylacetic acid degradation
3809	paaD	6.30427	1.8684	0.101095	16.8753	putative subunit of multicomponent oxygenase, phenylacetic acid degradation
5206	pabC	6.87593	1.19915	0.211065	8.78168	4-amino-4-deoxychorismate lyase (aminotransferase), component of p-aminobenzoate synthase multienzyme complex
877	pal	7.46338	1.61191	0.0123109	11.7266	required for outer membrane integrity, uptake of group A colicins, and translocation of phage DNA
5181	pepB	7.12834	1.42504	0.219433	10.3671	aminopeptidase B, a cysteinylglycinase
3434	pgaB	6.1108	1.25017	0.483648	11.2915	putative lipoprotein, associated with biofilm formation
3386	pgaC	7.06973	1.03246	0.156437	7.51109	putative transport protein, associated with biofilm formation (VGP family)
3338	pgaD	6.74912	1.14278	0.228575	8.36885	putative membrane protein, associated with biofilm formation
5081	pgk	7.32083	1.63991	0.223206	11.9303	phosphoglycerate kinase
2304	pheA	7.53976	2.20553	0.104793	16.2673	multimodular: chorismate mutase P (N-terminal); prephenate dehydratase (C-terminal)
813	pheP	6.75325	1.45273	0.0625142	10.6387	phenylalanene transport protein (APC family)
3756	pinQ	7.66313	1.40448	0.00112703	10.3591	Qin prophage; putative resolvase (recombinase)
618	pinR	7.39631	1.65428	0.0622572	12.0348	Rac prophage; putative transposon resolvase
1974	pnp	7.4164	1.16608	0.0062516	8.48321	polynucleotide phosphorylase, has polyadenylase activity
850	potC	6.54576	1.24969	0.128673	9.15181	spermidine/putrescine transport protein (ABC superfamily, membrane)
802	potD	6.72701	1.47992	0.0512657	10.8378	spermidine/putrescine transport protein (ABC superfamily, peri_bind)
846	potI	6.47387	1.17817	0.0631894	10.6411	putrescine transport protein (ABC superfamily, membrane)
5202	ppiD	6.8859	1.64213	0.11979	12.0257	peptidyl-prolyl cis-trans isomerase, for periplasmic folding of outer membrane proteins
2129	priB	7.07373	1.18379	0.109021	8.61204	primosomal replication protein N
1301	proW	6.67556	1.47127	0.333325	10.7745	glycine betaine/proline transport protein (ABC superfamily, membrane)
4960	proX	7.67264	1.06074	0.0100486	7.82373	glycine betaine/proline transport protein (ABC superfamily, peri_bind)
4683	prsA	7.20524	1.0177	0.0585324	7.40373	phosphoribosylpyrophosphate synthetase
4731	purM	7.10826	1.14576	0.159164	8.33535	phosphoribosylaminoimidazole synthetase (AIR synthetase)
4825	putA	8.02946	1.31108	0.0443388	5.05959	multimodular: transcriptional repressor of proline utilization; proline dehydrogenase; pyrroline-5-carboxylate dehydrogenase,
2310	pyrI	7.02366	1.17251	0.192422	8.52996	aspartate carbamoyltransferase, regulatory subunit (allosteric regulation)
3613	rarC	6.55018	1.12232	0.27687	8.219	Rac prophage; putative prophage repressor
2001	rbfA	7.75158	1.85866	0.00291693	13.709	30S ribosome-binding factor, role in processing of 16S rRNA
4644	rbn	6.91366	1.35993	0.308609	9.95908	tRNA processing exoribonuclease BN
2167	recA	6.9848	1.24036	0.145479	9.08349	DNA strand exchange and recombination protein with protease and nuclease activity
2068	recB	7.28304	1.46806	0.127276	10.6801	exonuclease V, beta chain with recC and recD: 5' and 3' nuclease, ATPase, recombinase, helicase
2020	recD	7.36285	1.15533	0.0766418	8.40502	exonuclease V, alpha chain with recC and recD: 5' and 3' nuclease, ATPase, recombinase, helicase
838	rfaH	6.80164	1.05434	0.0969294	7.72118	transcriptional activator affecting biosynthesis, assembly and export of lipopolysaccharide core, F pilin, and haemolysin
884	rfaQ	7.12298	1.37046	0.115726	9.97008	lipopolysaccharide core biosynthesis; modification of heptose region of core
2341	rfbC	6.87638	1.70088	0.0844741	12.4559	dTDP-4,deoxyrhamnose 3,5 epimerase
4656	rhsA	8.0621	1.92054	0.0496244	7.41153	RhsA protein in RhsA element
4362	rimB	7.61061	1.24864	0.0166153	9.20963	Gm2251 methyltransferase of 23S rRNA
3869	rimM	8.07443	3.23146	0.00859349	12.4705	16S rRNA processing protein
889	rlpA	6.75055	1.22177	0.257176	8.94732	a minor lipoprotein
829	rlpB	6.62609	1.24149	0.174175	9.09173	a minor lipoprotein
3202	rluC	7.07637	1.59054	0.0707955	11.5711	23S rRNA pseudouridylate synthase
2261	rnc	6.51537	1.45651	0.416869	10.6663	RNase III, ds RNA
2125	rnpA	7.01135	1.07943	0.0507674	7.85282	RNase P, protein C5 component, processes tRNA, 4.5S RNA
5073	rpiA	6.17575	1.50184	0.419769	13.5645	ribose-5-phosphate isomerase A, constitutive
2090	rplA	7.3097	1.84368	0.0533806	13.4127	50S ribosomal subunit protein L1, regulates synthesis of L1 and L11
2057	rplB	7.3627	2.44302	0.0660512	17.7729	50S ribosomal subunit protein L2
2201	rplC	7.82153	1.5899	0.0942062	11.7266	50S ribosomal subunit protein L3
2153	rplD	7.09651	1.08692	0.165965	7.90733	50S ribosomal subunit protein L4, regulates expression of S10 operon
2007	rplE	7.50777	1.44004	0.028505	10.6213	50S ribosomal subunit protein L5
2245	rplF	7.85293	2.18793	0.0724694	16.1375	50S ribosomal subunit protein L6
2138	rplJ	7.89933	1.89613	0.0374735	13.9853	50S ribosomal subunit protein L10
2042	rplK	7.35575	1.84805	0.0159883	13.4445	50S ribosomal subunit protein L11, N-terminal believed to regulate RelA
2289	rplM	6.55812	1.98666	0.122414	14.5488	50S ribosomal subunit protein L13
5165	rplN	7.56945	1.12728	0.148264	8.31448	50S ribosomal subunit protein L14
2053	rplO	7.5876	1.65763	0.0736898	12.2262	50S ribosomal subunit protein L15
2195	rplQ	7.34649	1.10947	0.131824	8.07132	50S ribosomal subunit protein L17
2091	rplS	7.26819	1.46018	0.0682737	10.6228	50S ribosomal subunit protein L19
2230	rplT	7.07369	1.00108	0.0857796	7.28285	50S ribosomal subunit protein L20, also posttranslational autoregulator
1961	rplV	7.23656	2.41753	0.0254622	17.5875	50S ribosomal subunit protein L22
2105	rplW	7.55637	2.36306	0.0878971	17.4292	50S ribosomal subunit protein L23
5576	rplX	8.89787	1.28487	0.00857985	4.95841	50S ribosomal subunit protein L24
1993	rplY	7.00499	2.02962	0.0102093	14.7654	50S ribosomal subunit protein L25
2145	rpmA	6.43771	1.06861	0.35939	9.65163	50S ribosomal subunit protein L27
2301	rpmB	7.30204	1.27436	0.118453	9.27096	50S ribosomal subunit protein L28
5237	rpmC	7.24166	1.29074	0.0470759	9.39007	50S ribosomal subunit protein L29
4729	rpmG	8.05122	2.84589	0.063997	10.9825	50S ribosomal subunit protein L33
2253	rpmG	6.71428	1.36059	0.105716	9.9639	50S ribosomal subunit protein L33
2005	rpmJ	7.05625	1.60255	0.0311508	11.6585	50S ribosomal subunit protein X
5133	rpoA	7.90643	2.76919	0.0619187	20.4247	RNA polymerase, alpha subunit
2120	rpoB	7.96516	1.89488	0.0729144	13.9761	RNA polymerase, beta subunit
2168	rpoC	7.00781	1.0713	0.00966261	7.79367	RNA polymerase, beta prime subunit
686	rpoE	8.01464	1.04224	0.107085	4.02211	sigma E (sigma 24) factor of RNA polymerase, response to periplasmic stress (TetR/ArcR family)
5163	rpoH	7.39687	1.57263	0.0397008	11.4408	sigma H (sigma 32) factor of RNA polymerase; transcription of heat shock and stress proteins
2082	rpsA	7.22316	1.19576	0.0328721	8.69914	30S ribosomal subunit protein S1
1980	rpsB	7.36596	1.39196	0.00380867	10.1265	30S ribosomal subunit protein S2
2295	rpsC	7.58519	1.94255	0.0783853	14.3277	30S ribosomal subunit protein S3
2243	rpsD	7.85981	1.77264	0.11353	13.0745	30S ribosomal subunit protein S4
2149	rpsE	7.11613	2.00571	0.0824371	14.5915	30S ribosomal subunit protein S5
5175	rpsF	7.60607	1.75634	0.0408106	12.9543	30S ribosomal subunit protein S6
2293	rpsH	7.60757	2.45031	0.0896123	18.0728	30S ribosomal subunit protein S8, and regulator
5143	rpsI	7.12795	1.27911	0.0517518	9.30549	30S ribosomal subunit protein S9
2249	rpsJ	6.85996	1.7401	0.040712	12.7432	30S ribosomal subunit protein S10
2291	rpsK	7.37327	1.72373	0.0778773	12.5401	30S ribosomal subunit protein S11
2107	rpsL	7.15601	1.19275	0.0989407	8.67723	30S ribosomal subunit protein S12
1957	rpsM	7.25145	1.65736	0.119612	12.0573	30S ribosomal subunit protein S13
1959	rpsN	8.24121	2.98255	0.0241199	11.5099	30S ribosomal subunit protein S14
2287	rpsO	7.71187	1.69543	0.0736717	12.505	30S ribosomal subunit protein S15
5167	rpsP	7.24858	1.91075	0.0688127	13.9006	30S ribosomal subunit protein S16
5235	rpsQ	7.39994	1.59839	0.0719687	11.6282	30S ribosomal subunit protein S17
5477	rpsQ	8.5044	1.0949	0.0170851	4.22531	30S ribosomal subunit protein S17
2236	rpsR	7.45092	1.83063	0.0378713	13.3178	30S ribosomal subunit protein S18
2009	rpsS	7.76532	2.73676	0.0129374	20.1856	30S ribosomal subunit protein S19
2122	rpsT	6.97748	1.15472	0.0749531	8.45627	30S ribosomal subunit protein S20
1551	rrmJ	8.2515	1.51624	0.0205218	5.85129	23 S rRNA methyltransferase
590	rseB	6.84649	1.03665	0.137731	7.59161	anti sigma E (sigma 24) factor, negative regulator
854	sapD	6.56912	1.33857	0.153606	9.80264	peptide transport protein (ABC superfamily, atp_bind)
806	sapF	6.76699	1.29547	0.145032	9.48707	peptide transport protein (ABC superfamily, atp_bind)
1158	sbp	8.11794	2.78455	0.0890667	10.7458	sulfate transport protein (ABC superfamily, peri_bind)
2401	sdaB	7.30852	1.05317	0.121557	7.66177	L-serine deaminase 2
811	secD	7.10493	1.09117	0.147709	7.93824	preprotein translocase, auxillary membrane component (General Secretory Pathway)
2593	serA	7.67511	1.07888	0.133633	7.95751	D-3-phosphoglycerate dehydrogenase
4798	setC	7.72375	1.25311	0.193859	9.24257	putative sugar transport protein (MFS family)
4508	sgaH	6.84205	1.60966	0.328744	11.7879	3-keto-L-gulonate 6-phosphate decarboxylase
5412	sgcB	7.3211	1.5136	0.0943811	11.0114	putative sugar-specific PTS transporter, containing a PTS Enzyme IIB domain
2332	speC	7.14358	1.5017	0.0489252	10.9248	ornithine decarboxylase isozyme
4212	sprT	6.76733	1.52435	0.387593	11.1632	conserved protein of unknown function
2210	srmB	7.13155	1.19775	0.100405	8.71361	ATP-dependent RNA helicase
5125	stpA	7.44475	1.52526	0.0981751	11.0962	DNA-bending protein with chaperone activity
5025	sufI	7.3453	1.20524	0.0647963	8.76811	repressor protein for FtsI
5294	suhB	7.21411	1.30979	0.205293	9.52869	inositol monophosphatase
4175	syd	6.94127	2.06006	0.000849157	15.0863	interacts with secY
3916	tas	6.93889	1.38088	0.33768	10.1125	putative reductase
2849	thiF	6.57528	1.03863	0.259725	7.60612	adenylation of ThiS; with ThiI, thiolation of ThiS; in thiazole synthesis
4920	thrS	8.22249	1.12146	0.0349029	4.3278	threonine tRNA synthetase
1522	tig	7.12994	2.18442	0.109593	15.8916	peptidyl-prolyl cis/trans isomerase (trigger factor), molecular chaperone involved in cell division
1728	topA	7.77339	1.17899	0.0412601	8.69586	DNA topoisomerase type I, omega protein
666	tra8_2	6.57838	1.88594	0.153702	13.8112	transposase 2 for IS30
2139	trmD	7.31262	1.07138	0.114482	7.79428	tRNA (guanine-1-)-methyltransferase
2296	trpL	6.20149	1.02518	0.288291	9.25941	trp operon leader peptide
1953	truB	7.1676	2.21106	0.0520131	16.0854	tRNA pseudouridine 5S synthase
2028	tsf	7.66598	1.14265	0.068337	8.42788	protein chain elongation factor EF-Ts
5029	tsr	7.38846	1.08089	0.110567	7.86341	methyl-accepting chemotaxis protein I, serine sensor receptor
4443	ttk	7.46845	1.04513	0.0831806	7.60328	putative transcriptional regulator of dUTPase subunit (TetR/AcrR family)
1963	tufA	8.19007	1.25085	0.0089846	4.82714	protein chain elongation factor EF-Tu (duplicate of tufB)
1994	tufB	7.68936	1.34639	0.0495967	9.93061	protein chain elongation factor EF-Tu; possible GTP-binding factor (duplicate of tufA)
2207	typA	7.7407	1.45889	0.134447	10.7603	GTP-binding elongation factor family protein
3169	uppS	7.64779	1.168	0.0709796	8.61481	undecaprenyl pyrophosphate synthetase (di-trans,poly-cis-decaprenylcistransferase)
820	wcaA	6.95626	1.57433	0.0667993	11.5292	putative glycosyl transferase, colanic acid synthesis
2110	wcaB	6.84633	1.28277	0.399126	9.39399	putative acyl transferase, colanic acid synthesis
2482	wecB	6.49807	1.39139	0.409672	12.567	UDP-N-acetyl glucosamine-2-epimerase
4177	wzzB	7.41316	2.30499	0.193215	16.7687	regulator of length of O-antigen component of lipopolysaccharide chains
951	yaaU	6.95659	1.19172	0.264415	8.72727	putative transport protein (MFS family)
2899	yadF	7.41188	1.01908	0.23503	7.41374	carbonic anhydrase
5386	yadR	7.4328	1.75811	0.181691	12.7902	conserved protein of unknown function
3073	yaeI	7.39734	1.00779	0.00826739	7.33166	conserved protein
3265	yaeT	8.26383	2.91597	0.0399477	11.253	putative outer membrane antigen
2326	yafJ	7.59453	1.79189	0.0772179	13.2165	conserved protein
3077	yafK	7.90324	1.94485	0.0206505	14.3446	conserved protein of unknown function
3221	yafM	6.41386	1.56075	0.249335	14.0966	conserved protein of unknown function
3125	yafQ	7.28464	1.0402	0.0540202	7.56745	conserved protein of unknown function
2376	yaiM	7.34943	1.06055	0.00612707	7.71545	putative esterase
797	yaiN	6.99217	2.27232	0.0943566	16.6407	conserved protein of unknown function
3374	ybcX	7.53341	1.28034	0.0157248	9.4434	DLP12 prophage; putative tail fiber assembly gene
5013	ybdN	6.84683	1.15543	0.259167	8.46147	conserved protein
3380	ybeB	7.27777	1.10523	0.124065	8.04055	conserved protein of unknown function
5002	ybeT	7.19852	1.22281	0.240641	8.89592	conserved protein of unknown function
3289	ybfO	7.15228	1.18361	0.0687369	8.6107	putative rhs protein
842	ybgH	6.90202	2.09795	0.0974211	15.3638	putative transport protein (POT family)
2429	ybgJ	6.78392	1.1323	0.381333	8.29208	putative carboxylase
5010	ybhM	6.97238	1.21435	0.0648643	8.89295	putative integral membrane protein, transport
5014	ybjD	7.21751	1.61643	0.090292	11.7595	conserved protein
5047	ycbK	7.51983	1.42455	0.0314885	10.5071	conserved protein
3455	ycdK	7.28508	2.44445	0.0198475	17.7833	conserved protein
3298	yceD	7.13833	1.53739	0.0889154	11.1844	conserved protein of unknown function
3442	ycfL	6.8027	1.25422	0.246504	9.18495	conserved protein of unknown function
3513	ycjT	6.25789	1.60296	0.282926	14.4779	putative enzyme
3709	ydaT	6.72856	1.50479	0.125717	11.0199	Rac prophage
3805	ydaW	6.43137	1.88077	0.120485	16.987	Rac prophage; putative transcriptional regulator
3621	ydcA	6.7613	1.00157	0.289032	7.33472	unknown CDS
3813	ydcH	6.44924	1.16854	0.475782	10.5542	conserved protein of unknown function
3597	yeaJ	6.97107	1.02561	0.0293741	7.5108	putative membrane protein
5094	yeaK	6.92256	1.48448	0.237639	10.8712	conserved protein
3536	yebE	7.82491	1.22576	0.0437075	9.04084	conserved protein of unknown function
3730	yecN	6.66597	1.82963	0.232333	13.3988	putative membrane protein
3738	yedA	6.89796	1.07797	0.432044	7.89422	putative transmembrane protein
5263	yeeE	6.32202	1.21396	0.311768	10.9644	putative membrane component of transport system
3840	yeeR	7.13888	1.61771	0.116617	11.7688	CP4-44 prophage; putative membrane protein
4893	yeeV	6.57789	1.46573	0.444876	10.7339	CP4-44 prophage; toxin component of toxin-antitoxin protein pair (YeeV-YeeU)
4129	yefM	8.27956	2.16384	0.0188908	8.35046	component of YefM-YoeB toxin-antitoxin system, possible antibacterial target
5098	yegU	6.98061	1.75834	0.155311	12.8768	putative glycohydrolase
5352	yeiJ	6.95897	1.1488	0.15634	8.4129	putative transport protein (NUP family)
4101	yfaD	6.72122	2.02757	0.272612	14.8484	conserved protein of unknown function
4149	yfaU	7.06116	1.74525	0.106213	12.6966	putative 2,4-dihydroxyhept-2-ene-1,7-dioic acid aldolase
4199	yfbK	6.64204	1.62334	0.045395	11.8881	conserved protein
2905	yfbQ	7.19776	1.14337	0.00528963	8.31799	putative PLP-dependent aminotransferase
824	yfgA	6.89563	1.3079	0.0632744	9.57808	conserved protein
4198	yfhJ	7.21535	2.80112	0.0208153	20.378	putative protein believed to be involved in assembly of Fe-S clusters
4150	yfhM	7.04744	1.85927	0.149173	13.5261	conserved protein
2957	yfhQ	6.85114	1.42222	0.10985	10.4153	putative methyl transferase in Fe-S cluster assembly
4203	yfiN	7.83497	1.52438	0.0195506	11.2434	conserved protein of unknown function
5190	yfjP	7.07375	2.47354	0.149198	17.9949	CP4-57 prophage; putative GTP-binding factor
5430	yfjY	8.18654	2.24891	0.119029	8.67875	CP4-57 prophage; putative DNA repair protein
3885	ygcJ	6.71367	1.07671	0.0474338	7.88497	conserved protein of unknown function
4221	ygcU	6.59816	1.18622	0.132098	8.68696	* putative oxidase, dropped from new sequence release NC_000913, merged with b2772 and assigned new blattner number b4463
4106	ygdK	7.47403	1.97998	0.116121	14.4043	conserved protein of unknown function
2723	ygeV	7.35598	1.12544	0.0292077	8.18753	putative transcriptional regulator protein
4022	yggS	6.59813	1.22986	0.236816	9.00652	putative enzyme
851	yggV	6.81788	1.46333	0.19181	10.7163	dITP/dXTP pyrophosphatase
4216	yghR	6.6245	1.4795	0.43097	10.8347	conserved protein
4026	yghW	6.7947	2.18609	0.203071	16.0093	conserved protein of unknown function
2729	ygiC	7.34561	1.72183	0.0125023	12.5262	putative glutathione-like synthetase
4176	ygiM	7.08374	2.69944	0.00423592	19.6383	putative membrane protein
4078	ygiN	7.40279	1.10943	0.105289	8.07109	conserved protein of unknown function
4124	ygiQ	7.52956	1.04074	0.039733	7.67621	* conserved protein of unknown function, dropped from new sequence release NC_000913, merged with b3016 and assigned new blattner number b4469
4220	ygiT	5.92208	1.0344	0.429969	9.34266	putative regulator
3886	ygiU	8.26941	2.71557	0.00710262	10.4796	conserved protein of unknown function
4030	ygiZ	6.77511	1.24895	0.494087	9.14637	conserved protein of unknown function
4571	yhbC	7.66633	1.31623	0.111352	9.70812	conserved protein
4285	yhbE	7.7136	1.19745	0.0457354	8.83204	putative membrane protein
1333	yhbG	6.36052	1.15075	0.398913	10.3935	putative transport protein (ABC superfamily, atp_bind)
2827	yhbX	7.20178	1.32466	0.0524905	9.63686	putative membrane protein
4237	yhbY	7.78846	1.37417	0.0322971	10.1355	putative RNA binding protein
4293	yhdT	6.78009	1.23942	0.202752	9.07658	conserved protein of unknown function
4418	yheL	7.57871	1.33024	0.0615037	9.81147	conserved protein of unknown function
4514	yheN	7.47696	1.16802	0.100412	8.49729	conserved protein
4782	yhhQ	7.55192	1.19856	0.0506863	8.84024	putative integral membrane protein
4430	yhhR	7.6911	1.12357	0.102588	8.28715	conserved protein of unknown function
429	yhhX	7.32546	2.23236	0.0091266	16.2404	putative NAD(P)-binding dehydrogenase
4338	yhiS	7.0394	1.19148	0.0183276	8.66797	conserved protein of unknown function
5298	yhjC	6.8789	1.86836	0.112781	13.6824	putative transcriptional regulator (LysR family)
4436	yhjK	7.16232	1.66736	0.0151345	12.13	conserved protein of unknown function
1889	yhjX	6.54659	1.51033	0.41135	11.0605	putative oxalate:formate antiporter (MFS family)
5302	yi22_5	7.10585	1.12374	0.0625558	8.17517	IS2 protein
817	yi52_	7.60576	2.70488	0.0399138	19.9504	IS5 protein 11
3552	yi52_6	8.20081	2.90831	0.0985421	11.2234	IS5 protein
4640	yiaB	6.85549	1.3124	0.278661	9.61103	putative membrane protein
4734	yidC	7.90302	1.86498	0.0262303	13.7556	membrane insertase for Sec-independent proteins
4756	yidY	6.60531	1.001	0.272424	7.33057	drug/chloramphenicol transport protein (MFS family)
4257	yieE	7.44329	1.90671	0.0488071	13.8713	conserved protein
5315	yieL	6.8189	1.00699	0.167812	7.3744	putative xylanase
5198	yifN	6.51543	1.57191	0.241575	11.5115	conserved protein of unknown function
4357	yigF	7.20646	1.02727	0.0883467	7.47334	conserved protein of unknown function
4748	yihA	7.75519	1.45925	0.223788	10.763	GTP-binding protein, involved in coordination of cell cycle
4509	yiiL	6.64542	1.11422	0.461668	8.15972	conserved protein of unknown function
4750	yiiP	7.95512	1.76489	0.175334	13.0173	zinc transport protein (CDF family)
4840	yijD	7.97883	1.96852	0.0547671	14.5193	putative membrane protein
4826	yijF	7.31677	1.46978	0.145457	10.6926	conserved protein of unknown function
4394	yijP	6.88355	1.87724	0.260249	13.7474	putative membrane protein
4492	yjaB	7.73101	1.02207	0.150849	7.5385	putative acyltransferase
805	yjbB	6.37991	1.22416	0.326357	11.0566	putative transport protein (PNaS family)/regulator/enzyme
4588	yjbD	7.01489	1.51993	0.20801	11.0575	conserved protein of unknown function
4402	yjcF	6.67752	1.23572	0.440444	9.04945	conserved protein of unknown function
5313	yjcZ	7.08406	1.27547	0.112176	9.27903	conserved protein
4266	yjeB	8.24346	1.84146	0.0158434	7.10634	putative regulator
4504	yjeF	7.48774	1.01208	0.0327349	7.36283	putative kinase
4725	yjgL	7.21168	1.33565	0.0530908	9.71681	conserved protein of unknown function
4713	yjhE	6.60827	1.4631	0.333941	10.7146	KpLE2 phage-like element
748	yjiE	6.65095	1.51993	0.324641	11.1308	putative transcriptional regulator (LysR family)
2770	yjiL	6.60758	1.00718	0.365919	7.37585	putative (R)-hydroxyglutaryl-CoA dehydratase activator
1226	yjiZ	6.92555	1.77636	0.238277	13.0087	putative transport protein, cryptic (joins former yjiZ and yjjL) (MFS family)
5449	yliA	6.91785	1.8208	0.00266705	13.3341	multimodular: putative oligopeptide transport protein (ABC superfamily, atp_bind)
3309	ymcA	6.79385	1.59993	0.215739	11.7166	conserved protein of unknown function
5064	ynaE	6.58712	1.06081	0.309991	7.76858	Rac prophage
5297	ynfF	7.43578	1.32644	0.235832	9.64978	putative DMSO reductase, subunit A
2257	yoaA	6.46321	1.80793	0.26675	16.3291	putative ATP-dependent helicase, SOS repair
3774	yobA	7.65495	1.11409	0.0677862	8.21721	conserved protein of unknown function
4152	yphB	7.02389	1.42275	0.00596009	10.3505	conserved protein
4200	yphF	6.55329	1.00724	0.200859	7.37627	putative transport protein (ABC superfamily, peri_bind)
4943	yqaA	7.4631	1.4204	0.0368448	10.3333	putative integral membrane protein
3929	yqaA	7.40575	1.0479	0.130408	7.62346	putative integral membrane protein
3977	yqaB	7.22127	2.13949	0.0109526	15.5647	putative phosphoglucomutase
5486	yqaE	8.59271	1.6412	0.118567	6.33353	putative transport protein (YqaE family)
4223	yqcD	6.12198	1.51839	0.288275	13.714	conserved protein
1473	yqcE	7.74157	1.49355	0.0666373	11.016	putative transport protein (MFS family)
5194	yqgF	6.77709	1.3913	0.285582	10.1888	conserved protein
4126	yqiA	7.35035	1.06626	0.0608681	7.75704	putative enzyme
4469	yqjF	6.93227	2.08248	0.166367	15.2505	putative membrane protein
4473	yraN	6.61993	1.31413	0.454081	9.62368	conserved protein
4477	yrbD	6.6491	1.38791	0.377269	10.164	putative transport protein (ABC superfamily, peri_bind)
2875	yrbH	7.53925	1.11501	0.0741669	8.22399	D-arabinose 5-phosphate isomerase
4440	ysaA	6.97453	1.18888	0.0265167	8.70646	putative 4Fe-4S ferredoxin-type protein
4318	ytfA	6.96795	1.23733	0.407007	9.06128	unknown CDS
4366	ytfB	7.08	2.67738	0.0302743	19.4778	conserved protein of unknown function
4512	yzfA	6.98973	1.8931	0.101051	13.8636	unknown CDS
4570	yzgL	7.75272	1.43332	0.053643	10.5718	conserved protein of unknown function
667	zntR	7.19207	1.13867	0.136652	8.28379	Zn(II)-responsive transcriptional regulator, regulates Zn export (MerR family)

## Sheet: Down PvsS
ID	Name	Intensity/log10(P*S)	Expression/log2(P/S)	P value	Z_score	Gene product
1224	abgT	6.83542	-1.78527	0.0121167	-13.074	putative p-aminobenzoyl-glutamate transport protein (AbgT family)
1172	abrB	7.49108	-1.18178	0.075747	-8.59743	putative transport protein
5471	accC	7.75665	-1.69226	0.0223527	-12.4816	acetyl CoA carboxylase, biotin carboxylase subunit
2676	aceA	7.89848	-3.06683	0.0048284	-22.6201	isocitrate lyase
2342	aceK	7.62182	-2.06118	0.0294481	-15.2027	isocitrate dehydrogenase kinase/phosphatase
2462	acpS	6.89311	-1.68927	0.0321881	-12.3709	holo-[acyl-carrier-protein] synthase (CoA:apo-[acyl-carrier-protein] pantetheinephosphotransferase)
1695	acrF	6.25697	-1.39722	0.141005	-12.6196	multidrug transport protein, acriflavin resistance protein F (RND family)
2514	acs	7.93637	-1.9274	0.0769388	-14.216	acetyl-CoA synthetase, has propionyl-CoA synthetase activity
1652	adhE	7.95305	-1.54637	0.0117341	-11.4056	multimodular: acetaldehyde-CoA dehydrogenase (N-terminal); iron-dependent alcohol dehydrogenase (C-terminal); pyruvate-formate lyase deactivase
2848	adhP	6.99684	-1.27364	0.0296726	-9.32716	alcohol dehydrogenase, propanol-preferring
1789	aer	6.25285	-1.30554	0.0498455	-11.7916	multimodular: aerotaxis sensor receptor, senses cellular redox state or proton motive force
2334	agaY	7.22171	-1.03387	0.0287611	-7.52139	tagatose 6-phosphate aldolase 1, subunit together with AgaZ
1748	aldH	6.85217	-1.08547	0.0118606	-7.94914	aldehyde dehydrogenase, prefers NADP over NAD
2211	alkA	6.55078	-1.03256	0.0559598	-7.56168	3-methyl-adenine DNA glycosylase II, inducible
744	allR	7.58432	-1.04156	0.0617057	-7.68222	transcriptional repressor of allantoin metabolism (IclR family)
1600	appC	7.05081	-1.11598	0.0282286	-8.11872	cytochrome oxidase bd-II, subunit I
2148	argF	6.42975	-1.03195	0.0221577	-9.32052	CP4-6 prophage; ornithine carbamoyltransferase 2, catalytic chain F
5610	argG	7.5274	-1.14129	0.0756798	-8.41783	argininosuccinate synthetase
1697	arsB	6.36901	-1.87008	0.052192	-16.8905	arsenical pump, efflux of As and Sb (Ars family)
1745	arsC	6.59168	-1.05042	0.0384518	-7.69244	arsenate reductase
4808	artI	7.11732	-1.07265	0.0128682	-7.80346	arginine transport protein (ABC superfamily, peri_bind)
3735	astA	7.94392	-2.91281	0.0922112	-21.484	arginine succinyltransferase
3687	astB	7.5189	-1.86124	0.00263904	-13.7279	succinylarginine dihydrolase
2202	astC	7.00137	-1.3297	0.0653492	-9.67352	succinylornithine transaminase, also has acetylornitine transaminase activity, PLP-dependent
2946	astD	6.98562	-2.08269	0.0193609	-15.2521	succinylglutamic semialdehyde dehydrogenase
3639	astE	7.47393	-2.63085	0.0144093	-19.1394	succinylglutamate desuccinylase
5627	b0100	7.26362	-1.55609	0.000735224	-11.3205	unknown CDS
3144	b0669	7.74498	-1.76353	0.00734077	-13.0073	unknown CDS
1602	b1017	6.76994	-1.59001	0.0138129	-11.644	* putative membrane protein, dropped from new sequence release NC_000913
5547	b1052	6.94105	-1.51393	0.060627	-11.0869	unknown CDS
3479	b1428	7.15365	-1.05359	0.00552919	-7.66486	putative LpxA-like enzyme
3527	b1431	6.88474	-1.51566	0.0396974	-11.0995	conserved protein of unknown function
5448	b1432	7.71669	-1.01575	0.0333729	-7.49185	putative transposase
3719	b1437	6.30759	-1.35759	0.01764	-12.2616	unknown CDS
2752	b1454	6.66963	-1.21484	0.00103818	-8.89657	putative glutathione S-transferase
3794	b1459	6.79905	-1.04945	0.00542767	-7.68538	conserved protein of unknown function
4664	b1472	6.6826	-1.15673	0.0525473	-8.471	putative outer membrane porin protein
3582	b1836	7.26963	-1.29704	0.042369	-9.4359	unknown CDS
3642	b1957	7.41112	-1.21973	0.000390672	-8.87349	unknown CDS
4085	b2072	7.58508	-1.25118	0.439475	-9.22834	conserved protein of unknown function
5245	b2339	6.96054	-1.244	0.00259923	-9.1101	putative fimbrial-like adhesin protein
1691	b2639	6.31503	-1.11517	0.141986	-10.0721	CP4-57 prophage; putative arsenical pump protein
4113	b2641	6.98427	-1.59912	0.0659586	-11.7107	CP4-57 prophage
5454	b2653	6.95959	-1.39802	0.0166523	-10.238	unknown CDS
5411	b4286	7.86805	-1.0749	0.459944	-7.92816	KpLE2 phage-like element
5513	blr	7.62082	-2.31308	0.000223	-17.0606	beta-lactam resistance protein
1017	bolA	7.94169	-2.84361	0.0597637	-20.9737	transcriptional activator of morphogenic pathway (BolA family), important in general stress response
4812	caiB	6.61345	-1.11231	0.338012	-8.14568	crotonobetainyl-CoA : carnitine CoA-transferase
5607	caiC	6.89114	-1.95851	0.0237302	-14.3426	crotonobetaine/carnitine-CoA ligase
1384	cbpA	6.9692	-1.72828	0.0367086	-12.6566	curved DNA-binding protein, co-chaperone of DnaK (Hsp40 family)
954	celC	6.56405	-1.7168	0.0650534	-12.5726	PTS family enzyme IIA, cellobiose/arbutin/salicin sugar-specific
1541	cheB	6.46308	-1.15319	0.0224723	-10.4156	multimodular: chemotactic response regulator; methylesterase, in two-component regulatory system with CheA, regulates chemotactic response
5564	citC	7.19907	-2.0759	0.037343	-15.1021	citrate lyase synthetase (citrate (pro-3S)-lyase ligase)
3330	citX	6.98782	-1.48978	0.0011169	-10.91	apo-citrate lyase phosphoribosyl-dephospho-CoA transferase
2554	cls	7.32303	-1.05411	0.0232569	-7.66858	cardiolipin synthase
1720	coaE	6.4228	-1.05591	0.0372149	-9.53694	dephospho-CoA kinase
2581	cpsG	6.88546	-1.25333	0.193848	-9.17842	phosphomannomutase, colanic acid synthesis
4021	csiD	7.79771	-3.5268	0.148412	-26.0127	cAMP-CRP activatable protein, carbon starvation inducible
2724	cspE	7.57118	-1.474	0.00695615	-10.8718	RNA chaperone, transcription antiterminator, affects expression of rpoS and uspA
734	csrA	7.77489	-1.97149	0.0332287	-14.5412	carbon storage regulator, post-translational activator of flhDC expression, regulates biofilm formation, RNA-binding
5422	csrB	9.03013	-2.60722	0.0566787	-10.0615	CsrA-binding RNA, antagonizing CsrA regulation
5518	cybC	7.19742	-1.90024	0.0248724	-13.8242	cytochrome b(562)
2701	cysG	6.66005	-1.03969	0.00882164	-7.61386	multimodular: siroheme synthase: uroporphyrinogen methyltransferase; 1,3-dimethyluroporphyriongen III dehydrogenase; siroheme ferrochelatase
1960	dadA	7.59857	-1.21504	0.100322	-8.96178	D-amino acid dehydrogenase subunit
2466	dgkA	6.66013	-1.09911	0.00565732	-8.04901	diacylglycerol kinase
5609	dgoA	7.63348	-1.66468	0.0810845	-12.2782	* multimodular: 2-dehydro-3-deoxygalactonate 6-phosphate aldolase (N-terminal); galactonate dehydratase (C-terminal), dropped from new sequence release NC_000913, split modules and assigned new blattner numbers b4477 and b4478
1339	dgoT	7.12069	-1.70434	0.0166125	-12.399	D-galactonate transport protein (MFS family)
4768	div	6.59247	-1.30958	0.094551	-9.5904	cell division protein
2516	dkgB	7.23762	-1.33649	0.250777	-9.72288	2,5-diketo-D-gluconate reductase B
3980	dkgV	7.3806	-2.62202	0.0105082	-19.0751	2,5-diketo-D-gluconate reductase A
1755	dld	7.36333	-1.07558	0.116845	-7.82482	D-lactate dehydrogenase, NADH-independent
5420	dmsD	7.80586	-1.35063	0.285127	-9.96184	twin-arginine leader-binding protein
4764	dnaK	7.47402	-4.00336	0.0142754	-29.1243	chaperone Hsp70 in DNA biosynthesis/cell division
5530	dos	7.56555	-2.85704	0.0025702	-21.0727	phosphodiesterase, oxygen-sensing heme protein
1363	dppD	6.87862	-1.12226	0.0210221	-8.21858	dipeptide transport protein (ABC superfamily, atp_bind)
2642	dut	6.9414	-1.24843	0.0281885	-9.14258	deoxyuridinetriphosphatase
5472	ecnB	6.70107	-1.29507	0.0564114	-9.48409	entericidin B
4055	elaB	7.82252	-2.52045	0.0117818	-18.5901	unknown CDS
1787	emrA	6.32904	-1.11702	0.164208	-10.0888	multidrug resistance secretion protein
4816	emrY	6.33768	-1.18134	0.0496027	-10.6698	transport protein, multidrug resistance protein Y (MFS family)
2352	entA	7.08628	-1.00509	0.0167386	-7.31201	2,3-dihydro-2,3-dihydroxybenzoate dehydrogenase
3856	eutL	7.56927	-1.94779	0.247808	-14.3663	putative carboxysome structural protein, ethanolamine utilization
2066	evgA	6.75934	-1.08839	0.0150963	-7.9705	response regulator (activator) in two-component regulatory system with EvgS, regulates multidrug resistance (LuxR/UhpA family)
2650	fabI	7.27278	-1.43574	0.000104539	-10.4449	enoyl-[acyl-carrier-protein] reductase (NADH)
1201	fadL	7.7666	-1.84469	0.0361055	-13.6059	outer membrane porin, transport of long-chain fatty acids, sensitivity to phage T2
653	feaR	6.75714	-1.04414	0.0209397	-7.6465	transcriptional activator of 2-phenylethylamine catabolism (AraC/XylS family)
1212	fecC	7.01678	-1.63732	0.00287473	-11.9114	KpLE2 phage-like element; citrate-dependent iron (III) transport protein (ABC superfamily, membrane)
1472	fhiA	6.72008	-1.35712	0.00383058	-9.93848	putative transport protein, flagellar biosynthesis
1791	fic	6.4624	-1.9215	0.0256446	-17.3549	possible cell filamentation protein, induced in stationary phase
1588	fixB	6.97674	-1.36441	0.0203293	-9.99189	putative electron transfer flavoprotein
1636	fixX	7.26204	-1.52782	0.0136241	-11.1148	putative 4Fe-4S ferredoxin-type protein, carnitine metabolism
1766	frdD	6.4325	-1.30136	0.125286	-11.7538	fumarate reductase, anaerobic, membrane anchor polypeptide
582	frwD	6.85375	-1.13269	0.100941	-8.29497	PTS family enzyme IIB, fructose-mannose-specific
1718	fumB	6.23851	-1.1449	0.0476799	-10.3407	fumarase B (fumarate hydratase class I), anaerobic isozyme
2672	gadA	7.34475	-2.27007	0.152174	-16.5147	glutamate decarboxylase A, isozyme, PLP-dependent
4783	gadA	7.3066	-1.59582	0.00483422	-11.6095	glutamate decarboxylase A, isozyme, PLP-dependent
2481	gadB	7.41896	-3.4988	0.0126525	-25.4536	glutamate decarboxylase B, isozyme, PLP-dependent
4578	gadE	7.42309	-1.37544	0.0150681	-10.0063	transcriptional regulator for gadABC operon, activates glutamate decarhboxylase-dependent acid resistance
1606	gapC_1	7.76378	-1.47199	0.0277494	-10.8569	* split gene, glyceraldehyde-3-phosphate dehydrogenase C (first fragment of interrupted enzyme gene), dropped from new sequence release NC_000913
2047	gcp	6.90648	-1.02809	0.00280585	-7.52897	putative O-sialoglycoprotein endopeptidase
5579	glcF	7.45124	-2.62257	0.00501361	-19.0791	glycolate oxidase: iron-sulfur subunit
5105	glgS	6.99203	-1.0674	0.0223323	-7.81684	glycogen biosynthesis, rpoS-dependent
2336	gltF	6.50803	-1.16389	0.0231958	-8.52346	transcriptional regulator of glutamate synthase, induction of Ntr enzymes
3130	glxK	6.75987	-1.20603	0.0196843	-8.83202	glycerate kinase II
2468	gmhB	7.19574	-1.30925	0.0351443	-9.52476	D,D-heptose 1,7-bisphosphate phosphatase
5557	gnsA	7.37401	-1.32771	0.0550876	-9.65908	secG null mutant suppressor(function unknown)
1740	gpmA	7.00339	-2.39919	0.043403	-17.454	phosphoglyceromutase 1
5465	gutQ	7.66453	-1.4317	0.0555701	-10.5598	putative polysialic acid capsule expression protein
1788	hcr	6.63032	-1.81291	0.00625528	-13.2764	NADH oxidoreductase for hcp gene product
4482	hdeA	7.94221	-3.21007	0.0115192	-23.6766	conserved protein
4434	hdeB	7.87431	-2.09062	0.0110009	-15.4198	conserved protein of unknown function
4530	hdeD	7.448	-1.47565	0.0514503	-10.7353	putative membrane protein
2113	himA	7.55212	-1.38063	0.0374834	-10.1831	integration host factor (IHF), alpha subunit, DNA-bending protein, DNA replication
5467	hlyE	7.23444	-1.42065	0.163764	-10.3352	hemolysin E, pore-forming cytotoxin
4697	hlyE	7.24656	-1.03468	0.157432	-7.52724	hemolysin E, pore-forming cytotoxin
5520	hokC	7.76245	-2.63036	0.0018612	-19.4007	cytotoxin, host killing protein
4918	hrpA	7.65038	-1.94984	0.0727249	-14.3815	helicase, ATP-dependent
5532	hrpB	7.37069	-1.05504	0.117389	-7.6754	helicase, ATP-dependent
1722	hupB	6.4816	-1.17437	0.233319	-10.6069	DNA-binding protein HU-beta, NS1 (HU-1), plays a role in DNA replication and in rpo translation
1694	hyaA	6.73242	-1.49349	0.00636842	-10.9372	hydrogenase-1, small subunit
1742	hyaB	6.43451	-1.38316	0.0169256	-12.4926	hydrogenase-1, large subunit
1790	hyaC	6.56317	-1.26305	0.0450053	-9.24959	hydrogenase-1, cytochrome b-type subunit
1838	hyaD	7.02685	-1.2536	0.0347895	-9.11986	processing of HyaA and HyaB proteins
1886	hyaE	6.85505	-1.30887	0.000260691	-9.58519	processing of HyaA and HyaB proteins
1631	hybB	7.65882	-1.05228	0.190216	-7.76135	putative cytochrome Ni/Fe component of hydrogenase-2
1773	hybG	6.72833	-1.2732	0.0140215	-9.32392	hydrogenase-2 operon protein
1721	hycA	6.26622	-1.34322	0.0192751	-12.1319	regulatory protein for HycE (part of the FHL complex)
1911	hycE	7.23037	-1.15511	0.0464458	-8.40337	hydrogenase 3, large subunit (part of FHL complex)
1863	hycF	6.92645	-1.64114	0.00964881	-12.0184	hydrogenase 3, Fe-S related
1767	hycH	6.59318	-1.95696	0.0193349	-14.3313	processing of HycE (part of the FHL complex)
5605	hyfC	7.63524	-2.23274	0.00926084	-16.4681	hydrogenase 4, C (membrane) subunit
1765	hyfG	6.43292	-2.28617	0.0279642	-20.6486	hydrogenase 4 subunit
5546	icdC	7.47043	-1.5086	0.00370816	-10.975	unknown CDS
5567	ilvA	7.25971	-1.86242	0.00625575	-13.549	threonine deaminase
4789	ivy	7.0903	-2.40843	0.0717308	-17.5213	inhibitor of vertebrate C-type lysozyme, periplasmic
4814	katE	6.72345	-2.93198	0.0123192	-21.4716	catalase; hydroperoxidase HPII (III), RpoS-dependent
1796	ldhA	7.04986	-1.00819	0.0334172	-7.33457	fermentative D-lactate dehydrogenase, NAD-dependent
5461	lnt	7.30115	-4.04113	0.0280967	-29.3991	apolipoprotein N-acyltransferase, copper homeostasis protein, inner membrane
3158	lolD	7.07301	-1.32436	0.202807	-9.63469	transport protein of outer membrane lipoproteins (ABC superfamily, atp_bind)
2742	lpxK	7.05632	-1.05228	0.0415737	-7.65527	tetraacyldisaccharide 4' kinase (lipid A 4'kinase)
1763	lrhA	6.91502	-1.64336	0.287724	-12.0347	transriptional repressor for flagellar, motility and chemotaxis genes (LysR family)
1208	malK	7.42542	-1.87892	0.0190752	-13.6691	multimodular: maltose transport protein (ABC superfamily, atp_bind) (N-terminal); phenotypic repressor of mal operon (C-terminal)
1003	mdlB	7.2403	-1.44255	0.192272	-10.4945	multimodular: putative transport protein, multidrug resistance-like (ABC superfamily, membrane (N-terminal), atp_bind (C-terminal))
5542	metB	7.28914	-1.64924	0.00766006	-11.9981	cystathionine gamma-synthase, PLP-dependent
3334	miaB	7.22937	-1.49101	0.0845856	-10.8471	involved in methylthiolation of isopentenylated A37 derivatives in tRNA, Fe-S protein
5405	micF	7.96704	-3.23585	0.0104734	-23.8667	regulatory antisense RNA affecting ompF
1246	minD	7.54938	-1.34917	0.14022	-9.95112	cell division inhibitor, membrane ATPase, activates MinC
2374	mmuP	6.67687	-2.04261	0.159379	-14.9585	CP4-6 prophage; putative S-methylmethionine transport protein (APC family)
2691	moeA	7.02576	-1.01751	0.0618854	-7.40239	molybdopterin biosynthesis protein, molybdenum incorporation step
1379	mscS	6.94491	-1.47544	0.385779	-10.805	mechanosensitive channel protein (MscS family)
722	mtlD	6.77398	-1.03601	0.00325681	-7.58695	mannitol-1-phosphate dehydrogenase, NAD(P)-binding
4766	mukB	6.43062	-1.40238	0.0468858	-12.6662	multimodular: kinesin-like cell division protein involved in sister chromosome partitioning
1240	mukB	7.10258	-1.29452	0.0183719	-9.41757	multimodular: kinesin-like cell division protein involved in sister chromosome partitioning
1242	mviN	7.41677	-1.21986	0.255311	-8.87446	putative virulence factor
5511	nadE	7.8223	-1.83241	0.112233	-13.5154	NAD synthetase, prefers NH3 over glutamine
1567	napB	7.1107	-1.17621	0.204137	-8.55688	periplasmic nitrate reductase, small subunit, cytochrome C550, in complex with NapA
1759	napF	7.14315	-1.04134	0.183613	-7.5757	Fe-S ferredoxin-type protein, electron transfer
1894	narU	7.21109	-1.08789	0.0152777	-7.91436	nitrate extrusion protein (MFS family)
1702	narV	6.77416	-1.27791	0.0133622	-9.35841	nitrate reductase 2, gamma subunit
1750	narW	6.8397	-1.09033	0.0141445	-7.98476	nitrate reductase 2, delta subunit, assembly function
1798	narY	6.85894	-1.84666	0.00576476	-13.5235	nitrate reductase 2, beta subunit
4689	nifJ	7.46912	-1.67168	0.0159857	-12.1614	multimodular: putative pyruvate-flavodoxin oxidoreductase, Fe-S subunit
3324	ninE	6.72516	-1.01585	0.0137516	-7.43933	DLP12 prophage; similar to phage 82 and lambda proteins
1716	nrfC	6.32707	-1.40335	0.0137686	-12.675	putative nitrite reductase, formate-dependent, 4Fe-4S ferredoxin-type protein
1764	nrfD	6.37272	-1.46318	0.0578192	-13.2153	putative membrane protein, electon transfer
1619	nuoE	7.73721	-1.1826	0.472961	-8.72248	NADH dehydrogenase I chain E
1571	nuoF	7.12917	-1.11988	0.195845	-8.14706	NADH dehydrogenase I chain F
1761	nuoJ	6.56776	-1.71927	0.0319189	-12.5906	NADH dehydrogenase I chain J
1617	nuoM	6.4875	-1.91591	0.101229	-17.3044	NADH dehydrogenase I chain M, membrane subunit
1390	osmB	7.85065	-4.10002	0.0263459	-30.2406	lipoprotein, osmotically inducible
1344	osmC	7.55374	-1.0347	0.168814	-7.63166	resistance protein, osmotically inducible
1799	osmY	7.58626	-3.24037	0.00646901	-23.9001	hyperosmotically inducible periplasmic protein, RpoS-dependent stationary phase gene
1543	otsA	7.44173	-1.97597	0.010571	-14.3751	trehalose-6-phosphate synthase
1591	otsB	7.24896	-2.23729	0.00899618	-16.2762	trehalose-6-phosphate phosphatase, biosynthetic
5464	oxyS	7.43898	-1.48042	0.127777	-10.77	global regulatory RNA OxyS
1844	paaE	7.05627	-1.0619	0.0112387	-7.72531	putative phenylacetic acid degradation protein
2750	paaF	7.10404	-1.38559	0.231709	-10.0801	enoyl-CoA hydratase-isomerase, phenylacetic acid degradation (strain W)
5628	paaG	7.33637	-2.65057	0.00695287	-19.2828	acyl-CoA hydratase, phenylacetic acid degradation (strain W)
5489	pabA	7.32612	-2.01333	0.00482226	-14.6469	aminodeoxychorismate synthase subunit II, component of p-aminobenzoate synthase multienzyme complex
3426	pagP	7.113	-1.23311	0.0036624	-8.97084	palmitoyl transferase for Lipid A, outer membrane integral protein
1753	pfkB	7.03467	-1.34787	0.0703502	-9.80574	6-phosphofructokinase II
1598	pflA	6.94287	-1.19944	0.00367875	-8.78379	pyruvate formate lyase activating enzyme 1
1646	pflB	7.89084	-1.49548	0.0283134	-11.0302	pyruvate formate lyase I, induced anaerobically
4872	pheM	6.74353	-1.45834	0.010191	-10.6798	phenylalanyl-tRNA synthetase (pheST) operon leader peptide
4356	phnB	6.81587	-2.39353	0.028484	-17.5284	conserved protein
1448	phnC	6.98059	-1.31162	0.020315	-9.60528	phosphonate transport protein (ABC superfamily, atp_bind)
1352	phnE	7.14707	-1.34471	0.172862	-9.78275	phosphonate transport protein, cryptic (ABC superfamily, membrane)
1772	phrB	6.7	-1.02177	0.0334394	-7.48267	deoxyribodipyrimidine photolyase (photoreactivation), FAD-binding
5438	proQ	7.90875	-1.95859	0.0451945	-14.446	putative structural element which influences activation of ProP
2566	prpB	7.09214	-1.49996	0.0421422	-10.9121	2-methylisocitrate lyase
2562	psd	6.76202	-2.96437	0.0597533	-21.7088	phosphatidylserine decarboxylase
2520	psiF	7.4104	-1.87022	0.0748585	-13.6058	induced by phosphate starvation
424	pspA	7.69031	-1.41043	0.0251139	-10.4029	negative regulator for phage shock response and membrane integrity, phage shock protein
2132	pth	6.86047	-1.24714	0.108311	-9.13308	peptidyl-tRNA hydrolase
5554	pykF	7.94214	-1.72814	0.0036466	-12.7463	pyruvate kinase I (formerly F), fructose-stimulated
1572	qor	6.93831	-1.03316	0.00444393	-7.56606	quinone oxidoreductase, NADPH-dependent
5062	racR	6.76059	-2.17291	0.179718	-15.9128	Rac prophage; repressor protein
1193	rbbA	6.63669	-1.0999	0.0100324	-8.05484	multimodular: ribosome-associated ATPase
580	rbsR	7.23691	-1.20898	0.144758	-8.79528	transcriptional repressor for ribose metabolism (GalR/LacI family)
1010	rcsA	6.39399	-1.62118	0.00843715	-14.6424	transcriptional co-regulator with RcsB; activator of cps operon
1026	rfaI	6.53445	-1.39691	0.00740652	-10.2299	UDP-D-galactose:(glucosyl)lipopolysaccharide-alpha-1,3-D-galactosyltransferase
5493	rfbX	7.66541	-1.61189	0.00707882	-11.8888	putative transport protein
2274	rmf	7.56473	-3.3409	0.0029243	-24.6415	ribosome modulation factor
5553	rprA	7.31072	-2.77056	0.00205218	-20.1557	RprA RNA; positive regulatory RNA for rpoS
5536	ryhB	7.78312	-2.70896	0.00722091	-19.9805	regulatory RNA mediating Fur regulon
5528	rzoD	7.47623	-2.51427	0.00267645	-18.2912	unknown CDS
950	sapB	6.77429	-1.26428	0.0175572	-9.25864	peptide transport protein (ABC superfamily, membrane)
5516	sbcC	7.69603	-1.69784	0.0323237	-12.5228	ATP-dependent dsDNA exonuclease
1690	sdhA	7.04489	-1.2749	0.0091015	-9.27488	succinate dehydrogenase, catalytic and NAD/flavoprotein subunit
1239	secY	7.34648	-2.11409	0.109093	-15.38	preprotein translocase, membrane component, transport across inner membrane (General Secretory Pathway)
4866	sfmC	6.72214	-1.10034	0.0164624	-8.05806	putative periplasmic pilin chaperone similar to PapD
1476	sfmH	6.75847	-1.18389	0.0234999	-8.66987	fimbrial assembly protein
3894	sixA	7.36539	-1.79332	0.00750944	-13.0464	phosphohistidine phosphatase
1118	slp	7.0232	-1.00515	0.05937	-7.31243	outer membrane protein, induced after carbon starvation
1777	sodC	7.66608	-2.29985	0.0330604	-16.963	superoxide dismutase precursor (Cu-Zn)
5500	sokB	6.74427	-1.07278	0.230601	-7.85621	antisense RNA blocking mokB and hokB
5403	sokC	7.99656	-2.22168	0.0193929	-16.3865	antisense RNA blocking mokC (orf69) and hokC
2491	sseA	7.5683	-1.50185	0.0645596	-11.0772	3-mercaptopyruvate sulfurtransferase
1237	sstT	6.995	-1.00303	0.0235228	-7.34543	Na+:serine/threonine symporter (DAACS family)
603	ssuB	7.01214	-1.78384	0.0861748	-12.9774	alkanesulfonate transport protein (ABC superfamily, atp_bind)
1264	tauA	7.15103	-2.07924	0.154248	-15.1264	taurine transport protein (ABC superfamily, peri_bind)
1312	tauC	6.85554	-1.01275	0.036356	-7.41664	taurine transport protein (ABC superfamily, membrane)
2355	tdcB	6.14259	-1.15318	0.098677	-10.4155	threonine dehydratase, catabolic, PLP-dependent
1214	thiP	6.92091	-1.39072	0.00439237	-10.1846	multimodular: thiamin transport protein (ABC superfamily, membrane)
1376	tilS	6.80141	-1.13009	0.0273482	-8.27593	tRNA(Ile)-lysidine synthetase
1859	tktB	7.58404	-1.32106	0.0405291	-9.74376	transketolase 2, thiamin-binding, isozyme
1696	torS	6.52112	-1.68803	0.00605966	-12.3618	multimodular: hybrid sensory histidine kinase in two-component regulatory system with TorR, regulates TMAO reductase regulatory system I, senses TMAO
2248	trpE	7.15834	-1.05426	0.0491384	-7.66973	anthranilate synthase component I
2624	ugpQ	6.96915	-1.25145	0.00737698	-9.16464	glycerophosphodiester phosphodiesterase, cytosolic
5527	uidA	7.50495	-1.37133	0.0744823	-10.1145	beta-D-glucuronidase
1741	uppP	6.43068	-1.12898	0.192451	-10.1969	undecaprenyl pyrophosphate phosphatase
3044	wcaL	6.92021	-1.09574	0.00612192	-8.02437	putative glycosyl transferase, colanic acid synthesis
506	wecE	6.94049	-1.35077	0.238301	-9.89203	TDP-4-oxo-6-deoxy-D-glucose transaminase
2246	wrbA	7.82902	-2.2301	0.00406237	-16.4485	flavodoxin-like protein, trp repressor-binding protein
4693	yabI	7.43002	-1.07199	0.149212	-7.79869	putative integral membrane protein
2878	yacF	6.55038	-2.41049	0.159117	-17.6526	conserved protein of unknown function
5552	yadR	7.5493	-1.7868	0.0587958	-13.1789	conserved protein of unknown function
4837	yafA	6.61258	-1.29038	0.296699	-9.44974	putative hydrolase
5522	yafY	7.01777	-1.08605	0.00421343	-7.901	CP4-6 prophage
2470	yagE	6.58125	-1.18551	0.00243413	-8.68177	CP4-6 prophage; putative synthase
5623	yagG	7.01941	-1.71964	0.0182201	-12.5103	CP4-6 prophage; putative sugar transport protein
3227	yagR	6.9585	-1.07554	0.038539	-7.87641	putative molybdenum cofactor-binding oxidoreductase
5608	yahK	6.97821	-1.01346	0.0199171	-7.4218	putative dehydrogenase
1782	yahN	6.85245	-1.99155	0.00621722	-14.5846	putative transport protein (RhtB family)
3233	yahO	7.33028	-1.41323	0.0602734	-10.2812	conserved protein of unknown function
3143	yaiA	7.44658	-1.68855	0.0215042	-12.2841	unknown CDS
3285	yaiY	7.16758	-1.8263	0.000465885	-13.2862	putative membrane protein
2568	yajO	7.6125	-1.94873	0.0274916	-14.3733	putative oxidoreductase, NAD(P)-dependent
3412	ybaA	7.51597	-1.47491	0.0872936	-10.8785	conserved protein of unknown function
3318	ybaB	7.09711	-1.1657	0.0396746	-8.48044	conserved protein of unknown function
1065	ybaY	7.71231	-1.44443	0.0224554	-10.6537	glycoprotein/polysaccharide metabolism
3272	ybbD	6.7747	-1.00725	0.00263451	-7.3763	conserved protein of unknown function
1736	ybbN	7.07002	-1.06152	0.101634	-7.72252	conserved protein
2711	ybbP	6.46009	-1.031	0.0241819	-9.31197	putative membrane protein
3136	ybcH	6.84089	-1.29569	0.00372593	-9.48865	conserved protein of unknown function
3276	ybcN	7.00393	-1.04768	0.0770401	-7.62181	DLP12 prophage
5006	ybcO	7.43574	-1.70022	0.2651	-12.3691	DLP12 prophage
3328	ybdK	6.81363	-1.15604	0.010327	-8.46592	conserved protein of unknown function
5575	ybdQ	7.94699	-1.97341	0.0104092	-14.5553	universal stress protein UP12, flavoprotein
5505	ybdZ	7.27652	-1.04932	0.121369	-7.6338	unknown CDS
3284	ybeD	7.76728	-1.0884	0.0328979	-8.02775	conserved protein of unknown function
2738	ybeS	6.80987	-1.8987	0.0301932	-13.9046	putative chaperone
3238	ybeV	6.96729	-1.02516	0.04429	-7.50752	putative chaperone
3385	ybgA	6.89473	-1.54478	0.139508	-11.3128	conserved protein of unknown function
3339	ybgS	7.38456	-2.32912	0.0452633	-16.9442	conserved protein of unknown function
1316	ybhF	7.1103	-1.10433	0.0553359	-8.03395	multimodular: putative transport protein (ABC superfamily, atp_bind)
3435	ybhH	6.94701	-1.43455	0.186088	-10.5055	conserved protein of unknown function
1268	ybhI	7.38225	-2.34295	0.0108085	-17.0449	putative transport protein (DASS family)
5016	ybhP	6.7269	-1.45373	0.0239602	-10.646	putative DNase
5555	ybhT	7.89396	-1.86755	0.0157196	-13.7745	unknown CDS
2834	ybiB	6.81769	-1.54029	0.0456299	-11.2799	putative transferase/phosphorylase
3349	ycaC	7.34522	-3.0837	0.0364432	-22.4338	putative hydrolase
1586	ycbF	7.06408	-1.60458	0.00408949	-11.6732	putative periplasmic pilin chaperone similar to PapD
3167	yccD	7.61311	-1.20221	0.466975	-8.86713	conserved protein of unknown function
5219	yccJ	6.93235	-1.73846	0.018286	-12.7312	unknown CDS
3451	yccU	7.04482	-1.05146	0.0719315	-7.64935	putative NAD(P)-binding enzyme
5323	ycdK	5.96058	-1.21802	0.0115886	-11.0011	conserved protein
4839	ycdK	6.23565	-1.17427	0.0425886	-10.606	conserved protein
3242	ycdO	7.02872	-1.09462	0.0665971	-7.96333	conserved protein of unknown function
3450	ycfK	6.91202	-1.02785	0.0281235	-7.52717	e14 prophage
4745	ycgB	7.50354	-4.57475	0.0631846	-33.7421	conserved protein of unknown function
5604	ycgB	7.72363	-2.55457	0.0137546	-18.8418	conserved protein of unknown function
2842	yciK	6.81775	-1.57528	0.0687834	-11.5362	putative oxoacyl-(acyl carrier protein) reductase
5529	yciX	7.69355	-2.06751	0.0321579	-15.2493	unknown CDS
5597	yciY	7.45103	-1.93268	0.020277	-14.0602	unknown CDS
1176	ycjV	7.26228	-1.07903	0.0848544	-7.84993	putative sugar transport protein (ABC superfamily, atp_bind)
2846	ydbC	6.7261	-1.66741	0.00116739	-12.2108	putative oxidoreductase
3477	ydbD	6.96359	-1.1164	0.102353	-8.17569	conserved protein of unknown function
5602	ydbJ	7.42834	-1.94434	0.0173521	-14.145	unknown CDS
5559	ydcJ	7.65297	-2.72936	0.0176234	-20.131	conserved protein of unknown function
4985	ydcJ	7.98047	-1.79668	0.171071	-13.2518	conserved protein of unknown function
1272	ydcS	8.13155	-2.13268	0.0349194	-8.2302	putative transport protein (ABC superfamily, peri_bind)
3038	ydcW	7.27076	-1.23142	0.0707919	-8.95857	putative aldehyde dehydrogenase
3508	yddH	7.27048	-1.38019	0.0612811	-10.0408	putative enzyme
1027	yddK	6.73874	-1.07431	0.0288303	-7.86745	putative glycoprotein
3510	yddV	6.90198	-1.05506	0.00981683	-7.72645	conserved protein of unknown function
4939	ydeI	7.30964	-1.46243	0.0307073	-10.6391	conserved protein of unknown function
895	ydeT	7.16313	-1.19687	0.00426757	-8.70716	putative outer membrane protein
3522	ydfA	6.85422	-1.6929	0.0402018	-12.3975	Qin prophage
3618	ydfC	6.99922	-1.17417	0.00292446	-8.59874	Qin prophage
2754	ydfI	6.91808	-1.14214	0.0851936	-8.36419	putative mannitol dehydrogenase
3531	ydhL	7.51364	-1.31935	0.114861	-9.73118	unknown CDS
2850	ydiB	6.65442	-1.01156	0.000243092	-7.40788	quinate/shikimate 5-dehydrogenase, NAD(P)-binding
1227	ydiM	7.28099	-1.4127	0.0588731	-10.2773	putative transport protein (MFS family)
1275	ydiN	7.32269	-2.60009	0.0494227	-18.9155	putative transport protein (MFS family)
5626	ydiR	7.29028	-1.25945	0.0206222	-9.16244	putative electron transfer flavoprotein
3493	ydiZ	7.26985	-1.3786	0.0406615	-10.0293	conserved protein of unknown function
3835	yeaG	8.42048	-2.33843	0.085418	-9.02421	conserved protein
3501	yeaH	7.57086	-2.29475	0.00391857	-16.9254	conserved protein of unknown function
3647	yeaQ	7.48751	-4.20257	0.0110957	-30.5735	conserved protein of unknown function
3743	yeaR	7.31916	-1.3779	0.0575655	-10.0242	putative tellurite resistance protein
3839	yeaW	7.54915	-1.02111	0.0583382	-7.53139	putative di(mono)oxygenase, alpha subunit
5507	yeaX	7.69395	-2.24223	0.0543634	-16.538	putative oxidoreductase
2756	yeaX	7.07022	-1.58366	0.00029888	-11.5211	putative oxidoreductase
3538	yebB	7.46584	-1.51827	0.156124	-11.0454	conserved protein of unknown function
3542	yecA	7.74218	-1.38603	0.30616	-10.2229	putative protein translocase subunit
3540	yecT	7.0325	-1.07341	0.0576356	-7.80904	unknown CDS
5591	yedF	7.23096	-1.44592	0.0316906	-10.519	conserved protein
3544	yedK	7.2288	-1.44126	0.00239883	-10.4851	conserved protein of unknown function
3546	yedP	7.15061	-1.6342	0.0772687	-11.8887	conserved protein
3500	yedS	6.75348	-1.01188	0.0269497	-7.41025	* putative outer membrane porin protein, dropped from new sequence release NC_000913
3644	yedU	7.57847	-3.5323	0.0223095	-26.0532	molecular chaperone independent of ATP/ADP cycle
2852	yedY	6.5705	-1.28509	0.0130802	-9.411	putative reductase
5537	yeeH	7.36643	-2.18887	0.000309173	-15.9239	unknown CDS
5625	yeeV	7.67996	-1.47466	0.102517	-10.8767	CP4-44 prophage; toxin component of toxin-antitoxin protein pair (YeeV-YeeU)
5515	yegE	7.35526	-1.8189	0.022334	-13.2324	putative sensory transducing histidine kinase
3895	yegP	7.03357	-1.37274	0.00413656	-9.98666	conserved protein of unknown function
1682	yehC	7.12412	-1.21146	0.00934428	-8.8133	putative periplasmic pilin chaperone similar to PapD
2760	yeiT	6.84107	-1.35049	0.00513694	-9.88999	putative oxidoreductase with alpha-helical ferredoxin
5580	yfbW	7.78169	-2.76769	0.000207	-20.4137	unknown CDS
3896	yfdN	6.99213	-1.03082	0.0586938	-7.54891	CPS-53 (KpLE1) prophage; putative transcriptional regulator
5616	yfeT	7.00797	-1.13076	0.00633559	-8.22626	putative regulator
5577	yffO	7.32675	-1.2759	0.10928	-9.28214	CPZ-55 prophage
5521	yfjI	7.64759	-1.90839	0.0488157	-14.0758	CP4-57 prophage
4069	ygaF	6.80415	-1.01103	0.0478336	-7.40403	putative enzyme
4117	ygaU	8.11128	-3.18196	0.0398897	-12.2795	conserved protein
1675	ygbE	6.95693	-1.03604	0.00341931	-7.58714	conserved protein of unknown function
5523	ygbJ	7.41249	-1.57288	0.0640373	-11.4426	putative dehydrogenase
1723	ygcQ	7.12678	-1.13457	0.0133272	-8.25393	putative electron transfer flavoprotein
1771	ygcR	6.78325	-1.17966	0.03681	-8.6389	putative electron transfer flavoprotein
2771	ygeX	7.11269	-1.04311	0.125863	-7.58862	2,3-diaminopropionate ammonia-lyase
1235	ygfO	7.31345	-2.20708	0.0459471	-16.0564	putative transport protein (NCS2 family)
4020	yggG	7.59274	-1.00075	0.0648413	-7.38125	putative metalloprotease
899	yggM	7.19838	-1.56846	0.200656	-11.4105	conserved protein of unknown function
2919	yghA	7.11404	-1.54026	0.0921982	-11.2053	putative oxidoreductase
3932	yghB	7.28012	-1.09246	2.9675e-05	-7.94759	putative integral membrane protein
3982	ygiW	7.57613	-2.10723	0.0517542	-15.5423	conserved protein of unknown function
2873	ygjG	7.23465	-1.35755	0.174233	-9.87616	putrescine:2-oxoglutaric acid aminotransferase, PLP-dependent
1823	yhaH	7.69917	-1.51717	0.197647	-11.1902	putative membrane protein
4283	yhbO	6.92012	-1.56647	0.0631395	-11.4716	putative intracellular proteinase
1826	yhcA	6.77988	-1.20147	0.0131111	-8.79866	putative periplasmic chaperone protein
5581	yhcO	7.94079	-1.21351	0.423189	-8.95048	conserved protein
3067	yhdH	7.52308	-1.0785	0.114657	-7.95469	putative dehydrogenase
5560	yheV	7.29423	-1.26576	0.0104904	-9.20839	unknown CDS
5425	yhfG	7.22427	-1.34151	0.00763904	-9.75947	conserved protein of unknown function
4516	yhfG	7.17954	-1.05043	0.00729237	-7.64187	conserved protein of unknown function
5466	yhfL	7.05403	-1.47253	0.0186249	-10.7126	unknown CDS
1383	yhfN	6.94192	-1.42035	0.0197687	-10.4015	fructoselysine-6-P deglycase
4230	yhfO	7.09737	-1.02796	0.0256064	-7.47836	* conserved protein, dropped from new sequence release NC_000913, merged with b3373 and assigned new blattner number b4474
5442	yhgN	7.91683	-1.76629	0.211898	-13.0277	putative integral membrane protein
4524	yhhA	7.19624	-1.38491	0.0294629	-10.0752	conserved protein of unknown function
1793	yhiU	6.31633	-1.2362	0.0446042	-11.1653	multidrug resistance protein (lipoprotein)
4244	yhjD	7.39676	-1.01191	0.0489936	-7.36162	putative membrane protein
5446	yiaN	7.15171	-1.67029	0.0477042	-12.1513	putative L-xylulose transport protein component (TRAP family)
5417	yibO	7.70359	-1.30054	0.0270572	-9.59241	phosphoglycerate mutase 3, cofactor-independent
4347	yibQ	7.03158	-1.03451	0.0130114	-7.52601	conserved protein of unknown function
5459	yibS	7.70382	-2.08529	0.0662177	-15.3805	unknown CDS
5561	yibT	7.5031	-3.10722	0.0164981	-22.918	unknown CDS
5503	yicM	7.48135	-1.38103	0.217877	-10.0469	putative tranport protein (MFS family)
1291	yidE	6.99355	-1.34455	0.0228192	-9.84644	putative transport protein
1243	yidK	7.15714	-2.7077	0.0777124	-19.6984	putative myo-inositol transport protein (SSS family)
5296	yidP	6.70049	-1.0163	0.00396133	-7.44259	putative transcriptional repressor (GntR family)
5455	yidQ	7.37794	-1.46042	0.12129	-10.6245	conserved protein of unknown function
4497	yieM	7.36493	-1.64199	0.0729495	-11.9454	conserved protein
5451	yigB	7.77528	-1.86301	0.00516943	-13.741	putative enzyme
5433	yigW_2	7.35287	-1.6149	0.000661564	-11.7483	* conserved protein of unknown function, possible second part of tatD, dropped from new sequence release NC_000913, merged with b3840 and assigned new blattner number b4483
5432	yihD	7.46589	-1.98173	0.0339368	-14.417	conserved protein of unknown function
5562	yihW	7.12534	-1.42617	0.00584207	-10.3753	putative glycerol-3-phosphate regulon repressor (DeoR family)
4590	yjbJ	8.28575	-2.85414	0.00497512	-11.0144	conserved protein
5457	yjdO	7.67028	-1.13599	0.176811	-8.37873	unknown CDS
4602	yjfN	7.71874	-1.71473	0.00437267	-12.6473	conserved protein of unknown function
4807	yjgY	7.1908	-1.15953	0.0570687	-8.43554	KpLE2 phage-like element
5469	yjhH	7.39937	-2.4515	0.00405723	-17.8346	KpLE2 phage-like element; putative synthase
5566	yjhR	7.61192	-1.68755	0.0191487	-12.4469	KpLE2 phage-like element; frameshift suppressor contains phospolipase D/nuclease
5155	yjiM	7.63958	-1.05365	0.307116	-7.77144	putative 2-hydroxyglutaryl-CoA dehydratase
4770	yjiY	6.50631	-1.02134	0.190774	-7.47952	carbon starvation protein
1624	yjjW	6.84293	-1.97704	0.1668	-14.4783	putative pyruvate formate lyase activating enzyme
5549	ykfL	7.43978	-2.25504	0.00705042	-16.4053	unknown CDS
1168	ykgG	7.40697	-1.10117	0.129921	-8.01099	conserved protein of unknown function
1734	ykgJ	6.78002	-1.10417	0.02149	-8.08607	putative ferredoxin
2268	ykgM	7.10338	-2.52133	0.245003	-18.3426	putative ribosomal protein
3078	ylaB	6.26719	-1.26969	0.0852833	-11.4678	conserved protein of unknown function
3226	ylbE	6.87497	-1.31966	0.037553	-9.66417	conserved protein of unknown function
5535	ylbI	7.3087	-1.99332	0.00324668	-14.5014	unknown CDS
5578	ylcF	7.57714	-3.45959	0.00474604	-25.517	unknown CDS
5409	ylcH	7.33633	-1.47366	0.0102459	-10.7208	unknown CDS
5054	yliE	6.95188	-1.29744	0.197076	-9.50147	conserved protein
459	yliH	7.24666	-2.07951	0.0505217	-15.1283	conserved protein of unknown function
2740	yliI	6.89155	-1.24063	0.00162033	-9.08544	putative dehydrogenase
3163	ymbA	7.7235	-1.00289	0.374281	-7.39702	conserved protein of unknown function
3246	ymdB	6.63091	-1.77938	0.00465989	-13.0308	conserved protein of unknown function
3304	ymfH	6.4872	-1.07988	0.0322059	-9.75345	e14 prophage
5474	ymgF	7.96506	-2.73848	0.00276814	-20.1982	unknown CDS
2704	yncB	7.86877	-1.38584	0.024868	-10.2215	putative dehydrogenase
4699	yncC	7.17598	-1.15977	0.0250275	-8.43731	putative transcriptional regulator (GntR familiy)
3610	yneG	6.93338	-1.41953	0.161343	-10.3955	conserved protein of unknown function
3620	ynfG	6.61672	-1.37872	0.00183647	-10.0967	putative DMSO reductase, 4Fe-4S subunit
3583	ynhG	7.59751	-1.98793	0.00436319	-14.6624	putative ATP synthase subunit
3498	yodD	7.28697	-1.33291	0.0434538	-9.69691	unknown CDS
5603	yoeD	7.60011	-1.97292	0.0261205	-14.5517	unknown CDS
5265	yohC	7.52896	-3.00914	0.0108143	-22.1945	putative transport protein
4045	yohC	7.83195	-1.34915	0.157674	-9.95091	putative transport protein
2712	yohF	7.61588	-1.63841	0.0207637	-12.0845	putative oxidoreductase
3860	ypfG	7.52798	-1.52237	0.00424836	-11.2285	conserved protein of unknown function
5444	ypfM	7.37021	-1.80219	0.11737	-13.1109	unknown CDS
5617	ypfN	7.15644	-1.83828	0.0945825	-13.3735	unknown CDS
5473	ypjI	7.19846	-1.43363	0.00632154	-10.4296	unknown CDS
4165	yqaE	7.2149	-1.16162	0.0049669	-8.45076	putative transport protein (YqaE family)
1778	yraI	6.87997	-2.09641	0.070926	-15.3525	putative periplasmic chaperone protein
5548	yrdE	7.32731	-1.53339	0.108599	-11.1554	unknown CDS
5484	ysdA	7.85597	-1.98207	0.0150154	-14.6192	unknown CDS
5443	yshA	7.62576	-2.9563	0.00633939	-21.8048	conserved protein of unknown function
4272	ytfJ	7.18827	-1.02566	0.0652348	-7.46166	conserved protein of unknown function
1343	ytfQ	7.38938	-1.44793	0.105102	-10.5336	putative D-ribose transport protein (ABC superfamily, peri_bind)
5594	ytjA	7.61157	-3.42707	0.0189323	-25.2771	unknown CDS
